# Supplementary material for: Comparative Analysis of Patient-Matched PDOs Revealed a Reduction in OLFM4-Associated Clusters in Metastatic Lesions in Colorectal Cancer
Source: Stem Cell Reports. 2021 Mar 11;16(4):954–67. doi: 10.1016/j.stemcr.2021.02.012 (PMC8072036; doi:10.1016/j.stemcr.2021.02.012)
Supplement: Table S1. Clinical Information of PDOs Derived from Stage IV CRC [file mmc2.xlsx]

## Sheet: Table S1
Table S1. Clinical information of PDOs derived from stage IV CRC.
Case No	organoid ID	gender	age	location*	primary/metastasis/recurrent	pre-operative chemotherapy #
HCT-17	HCT17-1T	male	69	RS	primary
HCT-17	HCT17-2LM		69	liver	synchronous	none
HCT-25	HCT25-1T	female	71	A	primary	none
HCT-25	HCT25-5LM		71	liver	synchronous	none
HCT-25	HCT25-7LMR		72	liver	recurrent (1)	mFOLFOX6 x5
HCT-25	HCT25-8LMRR		73	liver	recurent (2)	FOLFIRI+BV x15
HCT-25	HCT25-9LMRR		73	liver	recurent (2)	FOLFIRI+BV x15
HCT-25	HCT25-10LMRR		73	liver	recurent (2)	FOLFIRI+BV x15
HCT-26	HCT26-1T	female	73	C	primary	none
HCT-26	HCT26-3LM		73	liver	synchronous	none
HCT-27	HCT27-1T	female	40	Ra	primary	none
HCT-27	HCT27-3LuM		42	lung	metachronous	none
HCT-27	HCT27-4LuM		42	the	metachronous	none
HCT-31	HCT31-1T	male	51	C	primary	none
HCT-31	HCT31-3LM		51	liver	synchronous	none
HCT-31	HCT31-4LMR		51	liver	recurrent (1)	mFOLFOX6 x2/ mFOLFOX6+BV x2/XELOX+BV x2
HCT-33	HCT33-1T	female	82	A	primary	none
HCT-33	HCT33-3LM		82	liver	synchronous	none
HCT-33	HCT33-4LMR		84	liver	recurrent (1)	none
HCT-33	HCT33-5LMR		84	liver	recurrent (1)	none
HCT-37	HCT37-1T	male	77	S	primary	none
HCT-37	HCT37-3LM		77	liver	synchronous	none
HCT-37	HCT37-4LM		77	liver	synchronous	none
HCT-37	HCT37-5LM		77	liver	synchronous	none
HCT-38	HCT38-1T	female	77	A	primary	none
HCT-38	HCT38-3LM		77	liver	synchronous	mFOLFOX6+BV x4
HCT-38	HCT38-5LM		77	liver	synchronous	mFOLFOX6+BV x4
HCT-38	HCT38-6LM		77	liver	synchronous	mFOLFOX6+BV x4
HCT-38	HCT38-7LMR		77	liver	synchronous	mFOLFOX6+BV x4
HCT-38	HCT38-8LMR		77	liver	synchronous	mFOLFOX6+BV x4
HCT-38	HCT38-9LMR		77	liver	synchronous	mFOLFOX6+BV x4
HCT-38	HCT38-10LMRR		78	liver	recurrent (1)	mFOLFOX6+BV x4
HCT-38	HCT38-11LMRRR		79	liver	recurrent (2)	none
HCT-41	HCT41-1T	female	83	Ra	primary	none
HCT-41	HCT41-3LM		83	liver	synchronous	none
HCT-41	HCT41-4LMR		85	liver	recurrent (1)	none
HCT-41	HCT41-5LuMRR		85	lung	recurrent (2)	none
HCT-43	HCT43-1T	female	41	RS	primary	none
HCT-43	HCT43-2Ov		41	ovary	synchronous	none
HCT-43	HCT43-5LMRR		43	liver	recurrent (1)	none
HCT-43	HCT43-6LuMRRR		44	lung	recurrent (2)	FOLFIRI+BV x18
HCT-43	HCT43-7LuMRRR		44	lung	recurrent (2)	FOLFIRI+BV x18
HCT-45	HCT45-1T	female	59	RS	primary	none
HCT-45	HCT45-3LM		59	liver	synchronous	none
HCT-47	HCT47-1T	female	70	RS	primary	none
HCT-47	HCT47-3LM		70	liver	synchronous	none
HCT-50	HCT50-1T	male	76	S	primary	none
HCT-50	HCT50-4LM		76	liver	synchronous	none
HCT-50	HCT50-5LMR		78	liver	recurrent (1)	XELOX x8
HCT-51	HCT51-1T	female	39	S	primary	none
HCT-51	HCT51-2LN		39	lymph node	synchronous	none
HCT-51	HCT51-4LM		39	liver	synchronous	none
HCT-59	HCT59-1T	male	75	S	primary	none
HCT-59	HCT59-3LM		75	liver	synchronous	none
HCT-59	HCT59-4LM		75	liver	synchronous	none
HCT-60	HCT60-1T	female	69	D	primary	none
HCT-60	HCT60-3LM		69	liver	synchronous	none
HCT-64	HCT64-1T	male	58	S	primary	none
HCT-64	HCT64-3LM		58	liver	synchronous	none
HCT-64	HCT64-4LM		58	liver	synchronous	none
HCT-64	HCT64-5LM		58	liver	synchronous	none
HCT-67	HCT67-1T	male	67	D	primary	none
HCT-67	HCT67-3LM		67	liver	synchronous	none
HCT-67	HCT67-4LMR		68	liver	recurrent (1)	XELOX x8
HCT-69	HCT69-1T	male	47	RS	primary	none
HCT-69	HCT69-3LM		47	liver	synchronous	none
HCT-71	HCT71-1T	male	72	RS	primary	none
HCT-71	HCT71-3LM		72	liver	synchronous	none
HCT-83	HCT83-1T	male	49	S	primary	none
HCT-83	HCT83-3LM		49	liver	synchronous	none
HCT-83	HCT83-4LM		49	liver	synchronous	none
HCT-83	HCT83-6LMR		49	liver	recurrent (1)	XELOX x8
	21 patient 72 organoids					#REF!
						44
						#REF!
						#REF!
						#REF!
						#REF!
				盲腸癌C、上行結腸癌A、横行結腸癌T、下行結腸癌D、S状結腸癌S、直腸S状部RS、上部直腸Ra
				なお、下部直腸Rbの場合は、術前に放射線治療を行いますので、オルガノイド研究には含まれておりません。
C-cecum; A-acending colon; T-transverse colon; D-desending colon; S-sigmoid colon; RS-rectal sigmoid colon; Ra-rectum
mFOLFOX6-fluorouracil (5-FU) and leucovorin with oxaliplatin; FOLFIRI-5FU and leucovorin with irinotecan; BV-bevacizumab; XELOX-capeciabine and oxaliplatin
