# Supplementary material for: Comparative Analysis of Patient-Matched PDOs Revealed a Reduction in OLFM4-Associated Clusters in Metastatic Lesions in Colorectal Cancer
Source: Stem Cell Reports. 2021 Mar 11;16(4):954–67. doi: 10.1016/j.stemcr.2021.02.012 (PMC8072036; doi:10.1016/j.stemcr.2021.02.012)
Supplement: Table S2. Genes Differentially Expressed among Distinct Lesions [file mmc3.xlsx]

## Sheet: Talbe S2
Table S2. Genes differentially expressed among distinct lesions.
Genes differentially expressed between primary tumors and the patient matched metastatic lesions.									Genes differentially expressed between naive tumors and the patient matched tumors receved by pre-operative chemotherapy.									Genes differentially expressed between primary tumors and the patient matched recurrent lesions.
ID	metastasis Avg (log2)	primary Avg (log2)	Fold Change	P-val	FDR P-val	Gene Symbol	Description		ID	chemotherapy Avg (log2)	none Avg (log2)	Fold Change	P-val	FDR P-val	Gene Symbol	Description		ID	primary Avg (log2)	recurrent Avg (log2)	Fold Change	P-val	FDR P-val	Gene Symbol	Description
TC13000228.hg.1	10.42	13.48	-8.36	0.0017	0.7607	OLFM4	olfactomedin 4		TC07001746.hg.1	6.93	10.48	-11.76	0.0001	0.4487	SLC26A3	solute carrier family 26 (anion exchanger), member 3		TC07002494.hg.1	16.82	12.71	17.2	2.65e-06	0.0479	MUC12	mucin 12, cell surface associated
TC11002494.hg.1	5.72	8	-4.87	0.0003	0.374	MUC2	mucin 2, oligomeric mucus/gel-forming		TC05002797.hg.1	8.96	12.52	-11.76	0.0008	0.5297	SLC9A3	solute carrier family 9, subfamily A (NHE3, cation proton antiporter 3), member 3		TC11002494.hg.1	8	5.21	6.93	0.0003	0.1923	MUC2	mucin 2, oligomeric mucus/gel-forming
TC03003290.hg.1	9.7	11.92	-4.64	0.0125	0.9714	MUC4	mucin 4, cell surface associated		TC05001096.hg.1	7.95	11.18	-9.43	0.0006	0.5297	SLC9A3	solute carrier family 9, subfamily A (NHE3, cation proton antiporter 3), member 3		TC03003290.hg.1	11.92	9.24	6.4	0.0129	0.4538	MUC4	mucin 4, cell surface associated
TC07002494.hg.1	14.65	16.82	-4.49	9.04e-05	0.266	MUC12	mucin 12, cell surface associated		TC05002693.hg.1	7.88	10.47	-6.04	0.0028	0.5833				TC10000593.hg.1	9.24	6.83	5.34	3.11e-05	0.0866	CDHR1	cadherin-related family member 1
TC08002413.hg.1	8.79	10.76	-3.92	0.0061	0.9185	CALB1	calbindin 1		TC10000592.hg.1	6.89	9.45	-5.91	0.0114	0.6947	C10orf99	chromosome 10 open reading frame 99		TC14000951.hg.1	11.08	8.67	5.32	0.0001	0.158	SLC7A8	solute carrier family 7 (amino acid transporter light chain, L system), member 8
TC11000039.hg.1	5.61	7.41	-3.48	0.0005	0.4719	MUC2	mucin 2, oligomeric mucus/gel-forming		TC01003050.hg.1	9.86	12.38	-5.73	0.0087	0.6909	HMGCS2	3-hydroxy-3-methylglutaryl-CoA synthase 2 (mitochondrial)		TC08002413.hg.1	10.76	8.4	5.14	0.0126	0.4525	CALB1	calbindin 1
TC03003289.hg.1	8.02	9.78	-3.4	0.0132	0.9715	MUC4	mucin 4, cell surface associated		TC05002796.hg.1	9.11	11.46	-5.09	0.0017	0.5833	PP7080	uncharacterized LOC25845		TC13000228.hg.1	13.48	11.16	4.98	0.0183	0.4885	OLFM4	olfactomedin 4
TC17001904.hg.1	7.09	8.82	-3.33	4.78e-06	0.0937	ST6GALNAC1	ST6 (alpha-N-acetyl-neuraminyl-2,3-beta-galactosyl-1,3)-N-acetylgalactosaminide alpha-2,6-sialyltransferase 1		TC05002798.hg.1	9.75	12.01	-4.77	0.0293	0.7684				TC17001904.hg.1	8.82	6.51	4.97	3.12e-06	0.0479	ST6GALNAC1	ST6 (alpha-N-acetyl-neuraminyl-2,3-beta-galactosyl-1,3)-N-acetylgalactosaminide alpha-2,6-sialyltransferase 1
TC14001248.hg.1	5.84	7.28	-2.72	0.0006	0.4924				TC10000593.hg.1	7.8	10.05	-4.75	0.0309	0.7767	CDHR1	cadherin-related family member 1		TC11000039.hg.1	7.41	5.11	4.95	0.0003	0.1923	MUC2	mucin 2, oligomeric mucus/gel-forming
TC07002248.hg.1	7.49	8.91	-2.69	0.0067	0.9185	NPSR1	neuropeptide S receptor 1		TC05002969.hg.1	11.57	13.74	-4.51	0.0003	0.5297	DAB2	Dab, mitogen-responsive phosphoprotein, homolog 2 (Drosophila)		TC03003289.hg.1	9.78	7.6	4.54	0.0128	0.4538	MUC4	mucin 4, cell surface associated
TC04000276.hg.1	4.45	5.86	-2.65	0.0095	0.9438				TC0X001121.hg.1	10.05	12.21	-4.46	0.0387	0.7961	IL2RG	interleukin 2 receptor, gamma		TC10001907.hg.1	7.1	4.97	4.37	0.0002	0.1674	CAMK1D	calcium/calmodulin-dependent protein kinase ID
TC01000939.hg.1	8.2	9.6	-2.64	0.0059	0.9029	KIAA1324	KIAA1324		TC04000416.hg.1	11.04	13.17	-4.36	0.0115	0.6947	PARM1	prostate androgen-regulated mucin-like protein 1		TC01003050.hg.1	12.42	10.32	4.29	0.0004	0.1978	HMGCS2	3-hydroxy-3-methylglutaryl-CoA synthase 2 (mitochondrial)
TC01004601.hg.1	7.27	8.66	-2.61	0.0108	0.9438	KIAA1324	KIAA1324		TC09000920.hg.1	5.83	7.93	-4.29	0.0271	0.7626	FREM1	FRAS1 related extracellular matrix 1		TC10000592.hg.1	10.05	8.1	3.85	0.0004	0.1978	C10orf99	chromosome 10 open reading frame 99
TC20001671.hg.1	5.39	6.7	-2.47	0.0003	0.352	PMEPA1	prostate transmembrane protein, androgen induced 1		TC11003298.hg.1	9.73	11.8	-4.2	0.0031	0.5833	SESN3	sestrin 3		TC10000093.hg.1	8.56	6.62	3.84	0.001	0.2557	CAMK1D	calcium/calmodulin-dependent protein kinase ID
TC09001769.hg.1	7.45	8.75	-2.46	3.09e-05	0.2046	NRARP	NOTCH-regulated ankyrin repeat protein		TC0X000617.hg.1	6.42	8.43	-4.04	0.0169	0.7139	XPNPEP2	X-prolyl aminopeptidase (aminopeptidase P) 2, membrane-bound		TC12000189.hg.1	11.33	9.4	3.82	0.0335	0.5538	EMP1	epithelial membrane protein 1
TC04000499.hg.1	4.29	5.57	-2.42	3.59e-05	0.2046	ATOH1	atonal bHLH transcription factor 1		TC05002950.hg.1	9.19	11.13	-3.83	0.0056	0.6421	PRLR	prolactin receptor		TC07000639.hg.1	8	6.14	3.63	0.0001	0.1517	MUC12	mucin 12, cell surface associated
TC07000639.hg.1	6.73	8	-2.41	0.0002	0.3352	MUC12	mucin 12, cell surface associated		TC0X001157.hg.1	8.83	10.69	-3.64	0.0355	0.7882				TC0X001211.hg.1	12.17	10.56	3.07	0.0056	0.3893	NOX1	NADPH oxidase 1
TC19001560.hg.1	8.41	9.65	-2.36	0.0378	0.9991	CEACAM7	carcinoembryonic antigen-related cell adhesion molecule 7		TC05001095.hg.1	7.38	9.24	-3.63	0.0028	0.5833	PP7080	uncharacterized LOC25845		TC20000450.hg.1	9.04	7.44	3.02	0.0373	0.5674	PCK1	phosphoenolpyruvate carboxykinase 1 (soluble)
TC08001401.hg.1	6.01	7.24	-2.34	0.0315	0.9991	CALB1	calbindin 1		TC03001982.hg.1	9.36	11.19	-3.58	0.0002	0.4828	TERC	telomerase RNA component		TC05002857.hg.1	9.57	7.99	2.99	0.0042	0.3707	SEMA5A	sema domain, seven thrombospondin repeats (type 1 and type 1-like), transmembrane domain (TM) and short cytoplasmic domain, (semaphorin) 5A
TC06003069.hg.1	14.28	15.43	-2.23	0.0003	0.3418	MYB	v-myb avian myeloblastosis viral oncogene homolog		TC09002315.hg.1	9.28	11.02	-3.34	0.0285	0.7684	CEL	carboxyl ester lipase		TC11003415.hg.1	14.52	12.96	2.94	0.0063	0.4016
TC04000313.hg.1	5.07	6.21	-2.2	0.0013	0.7009	KIT	v-kit Hardy-Zuckerman 4 feline sarcoma viral oncogene homolog		TC20000168.hg.1	12	13.73	-3.32	0.0147	0.6952	PYGB	phosphorylase, glycogen; brain		TC01002569.hg.1	6.92	5.41	2.86	0.004	0.3626	GUCA2A	guanylate cyclase activator 2A (guanylin)
TC20000876.hg.1	9.22	10.35	-2.19	0.0071	0.9385	SLPI	secretory leukocyte peptidase inhibitor		TC04002072.hg.1	7.84	9.52	-3.2	0.0165	0.7139	PARM1	prostate androgen-regulated mucin-like protein 1		TC06003069.hg.1	15.43	13.92	2.86	1.84e-05	0.0832	MYB	v-myb avian myeloblastosis viral oncogene homolog
TC05002612.hg.1	14.76	15.86	-2.14	0.0001	0.266	SLC12A2	solute carrier family 12 (sodium/potassium/chloride transporter), member 2		TC10001389.hg.1	5.38	7.05	-3.18	0.0034	0.5833				TC13000716.hg.1	11.34	9.83	2.85	0.0064	0.4016
TC11001728.hg.1	6.93	8	-2.1	0.002	0.7886	LRP4	LDL receptor related protein 4		TC09000045.hg.1	6.21	7.84	-3.09	0.0305	0.7756	IL33	interleukin 33		TC13001558.hg.1	11.06	9.55	2.84	0.0095	0.426
TC12002835.hg.1	4.9	5.96	-2.08	1.5e-05	0.1262				TC20001170.hg.1	9.26	10.87	-3.06	0.0244	0.7473	PYGB	phosphorylase, glycogen; brain		TC07003151.hg.1	6.92	5.46	2.75	0.0093	0.4254	GRM8	glutamate receptor, metabotropic 8
TC12000624.hg.1	11.49	12.53	-2.06	0.0194	0.9991	LGR5	leucine-rich repeat containing G protein-coupled receptor 5		TC05003422.hg.1	8.5	10.08	-3	0.0018	0.5833	AMACR	alpha-methylacyl-CoA racemase		TC01004503.hg.1	8.48	7.06	2.68	9.82e-05	0.1517	PRKACB	protein kinase, cAMP-dependent, catalytic, beta
TC07000222.hg.1	6.32	7.36	-2.05	0.0057	0.8978	NPSR1	neuropeptide S receptor 1		TC20000893.hg.1	10.18	11.74	-2.94	0.0071	0.6665	PLTP	phospholipid transfer protein		TC04000313.hg.1	6.21	4.79	2.67	0.0089	0.4216	KIT	v-kit Hardy-Zuckerman 4 feline sarcoma viral oncogene homolog
TC09000985.hg.1	7.24	8.25	-2.02	0.0231	0.9991	LRRC19	leucine rich repeat containing 19		TC16000792.hg.1	4.41	5.94	-2.89	0.0321	0.7793	PRSS33	protease, serine, 33		TC06003070.hg.1	12.14	10.74	2.64	3.21e-05	0.0866	MYB	v-myb avian myeloblastosis viral oncogene homolog
TC10001907.hg.1	6.1	7.1	-2	0.0318	0.9991	CAMK1D	calcium/calmodulin-dependent protein kinase ID		TC05003425.hg.1	7.79	9.3	-2.86	0.0009	0.5297	DAB2	Dab, mitogen-responsive phosphoprotein, homolog 2 (Drosophila)		TC04000499.hg.1	5.57	4.17	2.63	3.18e-05	0.0866	ATOH1	atonal bHLH transcription factor 1
TC10000593.hg.1	8.25	9.24	-1.99	0.0099	0.9438	CDHR1	cadherin-related family member 1		TC16000525.hg.1	5.11	6.61	-2.84	0.0028	0.5833	CES3	carboxylesterase 3		TC17001473.hg.1	14.17	12.78	2.61	0.0075	0.4088	KRT20	keratin 20, type I
TC06003070.hg.1	11.15	12.14	-1.98	0.0002	0.3175	MYB	v-myb avian myeloblastosis viral oncogene homolog		TC05001261.hg.1	7.28	8.78	-2.83	0.0026	0.5833	PRLR	prolactin receptor		TC01005047.hg.1	9.54	8.16	2.6	0.0117	0.4476
TC11002313.hg.1	4.14	5.11	-1.96	5.55e-06	0.0937	NXPE1	neurexophilin and PC-esterase domain family, member 1		TC05000084.hg.1	9.05	10.52	-2.77	0.0178	0.7234	FAM105A	family with sequence similarity 105, member A		TC04002090.hg.1	7.46	6.08	2.6	0.0366	0.5655
TC17000217.hg.1	7.29	8.25	-1.95	0.0018	0.7725	LGALS9C; LGALS9B	lectin, galactoside-binding, soluble, 9C; lectin, galactoside-binding, soluble, 9B		TC15001541.hg.1	9.96	11.4	-2.71	0.0139	0.6952	CA12	carbonic anhydrase XII		TC11002453.hg.1	15.15	13.78	2.58	0.0024	0.3207
TC07002249.hg.1	4.95	5.91	-1.94	0.0007	0.5435	NPSR1	neuropeptide S receptor 1		TC11002205.hg.1	8.24	9.65	-2.66	0.0056	0.6421	SESN3	sestrin 3		TC04002853.hg.1	12.18	10.82	2.56	0.0007	0.2314
TC11002314.hg.1	4.81	5.77	-1.94	0.0001	0.266	NXPE4	neurexophilin and PC-esterase domain family, member 4		TC03002992.hg.1	5.55	6.95	-2.64	0.0345	0.7877				TC07001559.hg.1	9.22	7.86	2.56	5.41e-06	0.0609	SEMA3C	sema domain, immunoglobulin domain (Ig), short basic domain, secreted, (semaphorin) 3C
TC07003151.hg.1	5.99	6.92	-1.91	0.0292	0.9991	GRM8	glutamate receptor, metabotropic 8		TC03001590.hg.1	5.84	7.19	-2.55	0.0486	0.803	PROS1	protein S (alpha)		TC01000939.hg.1	9.6	8.25	2.55	0.0412	0.5797	KIAA1324	KIAA1324
TC01003050.hg.1	11.49	12.42	-1.9	0.0279	0.9991	HMGCS2	3-hydroxy-3-methylglutaryl-CoA synthase 2 (mitochondrial)		TC07003151.hg.1	5.65	6.99	-2.54	0.0441	0.8014	GRM8	glutamate receptor, metabotropic 8		TC06000984.hg.1	7.71	6.36	2.55	0.017	0.4866	ENPP3	ectonucleotide pyrophosphatase/phosphodiesterase 3
TC05000612.hg.1	14.84	15.77	-1.9	0.0003	0.3418	SLC12A2	solute carrier family 12 (sodium/potassium/chloride transporter), member 2		TC02003747.hg.1	8.85	10.19	-2.53	0.0065	0.6566				TC19001560.hg.1	9.65	8.3	2.55	0.0465	0.5932	CEACAM7	carcinoembryonic antigen-related cell adhesion molecule 7
TC05002611.hg.1	15.52	16.44	-1.89	0.0004	0.3786	SLC12A2	solute carrier family 12 (sodium/potassium/chloride transporter), member 2		TC08001361.hg.1	6.36	7.68	-2.49	0.0057	0.6421	PAG1	phosphoprotein membrane anchor with glycosphingolipid microdomains 1		TC04000416.hg.1	13.54	12.2	2.53	0.009	0.4216	PARM1	prostate androgen-regulated mucin-like protein 1
TC10000093.hg.1	7.64	8.56	-1.89	0.0349	0.9991	CAMK1D	calcium/calmodulin-dependent protein kinase ID		TC12000642.hg.1	5.21	6.51	-2.46	0.0035	0.5833	GLIPR1	GLI pathogenesis-related 1		TC14001248.hg.1	7.28	5.95	2.52	0.0077	0.4116
TC06001010.hg.1	9.67	10.58	-1.88	0.0002	0.31	MYB	v-myb avian myeloblastosis viral oncogene homolog		TC12001429.hg.1	6.11	7.41	-2.46	0.0086	0.6909	SLC38A4	solute carrier family 38, member 4		TC19002479.hg.1	5.87	4.54	2.5	0.0004	0.1978	FCGBP	Fc fragment of IgG binding protein
TC03000108.hg.1	5.27	6.17	-1.86	0.0165	0.9919				TC01002605.hg.1	6.4	7.67	-2.41	0.0044	0.6173	ZSWIM5	zinc finger, SWIM-type containing 5		TC01001825.hg.1	8.64	7.34	2.48	0.0109	0.437
TC17001254.hg.1	7.65	8.53	-1.84	0.0021	0.8035	LGALS9C; LGALS9B	lectin, galactoside-binding, soluble, 9C; lectin, galactoside-binding, soluble, 9B		TC15000280.hg.1	6.44	7.69	-2.38	0.0033	0.5833	PHGR1	proline/histidine/glycine-rich 1		TC01002598.hg.1	8.55	7.24	2.48	0.0004	0.1978
TC04002303.hg.1	6.3	7.17	-1.83	0.0316	0.9991				TC15002504.hg.1	6.01	7.25	-2.37	4.06e-05	0.2659	PLA2G4F	phospholipase A2, group IVF		TC19001527.hg.1	5.76	4.45	2.47	0.0004	0.1985	FCGBP	Fc fragment of IgG binding protein
TC19002479.hg.1	4.99	5.87	-1.83	7.31e-05	0.266	FCGBP	Fc fragment of IgG binding protein		TC02002069.hg.1	11.69	12.94	-2.37	0.0291	0.7684	FABP1	fatty acid binding protein 1, liver		TC02001601.hg.1	10.54	9.26	2.43	0.0016	0.2898
TC19001527.hg.1	4.9	5.76	-1.81	7.47e-05	0.266	FCGBP	Fc fragment of IgG binding protein		TC08001295.hg.1	8.67	9.91	-2.36	0.0307	0.7767				TC01003477.hg.1	14.04	12.77	2.42	0.0021	0.3085	GPA33	glycoprotein A33 (transmembrane)
TC01002598.hg.1	7.72	8.55	-1.79	0.0028	0.8645				TC22001026.hg.1	7.92	9.14	-2.33	0.0019	0.5833	GGT1	gamma-glutamyltransferase 1		TC02000329.hg.1	14.11	12.84	2.42	0.0137	0.4607
TC01004503.hg.1	7.66	8.48	-1.77	0.0048	0.8978	PRKACB	protein kinase, cAMP-dependent, catalytic, beta		TC16000540.hg.1	7.49	8.71	-2.33	0.0073	0.6735	HSD11B2	hydroxysteroid (11-beta) dehydrogenase 2		TC20000876.hg.1	10.35	9.07	2.42	0.0036	0.3549	SLPI	secretory leukocyte peptidase inhibitor
TC04001152.hg.1	8.31	9.13	-1.76	0.0004	0.4099	ATP8A1	ATPase, aminophospholipid transporter (APLT), class I, type 8A, member 1		TC20001033.hg.1	7.31	8.52	-2.31	0.0067	0.662	PTK6	protein tyrosine kinase 6		TC12002835.hg.1	5.96	4.69	2.41	0.0009	0.2501
TC17002136.hg.1	9.81	10.61	-1.75	0.0224	0.9991	LGALS9	lectin, galactoside-binding, soluble, 9		TC16000701.hg.1	12.74	13.94	-2.31	0.0156	0.7038	DPEP1	dipeptidase 1 (renal)		TC03000108.hg.1	6.17	4.9	2.4	0.0016	0.2907
TC06000846.hg.1	9.05	9.85	-1.74	0.0058	0.9029	AIM1	absent in melanoma 1		TC04001335.hg.1	6.82	8.02	-2.3	0.003	0.5833	TMEM150C	transmembrane protein 150C		TC04002072.hg.1	9.91	8.64	2.4	0.0125	0.4517	PARM1	prostate androgen-regulated mucin-like protein 1
TC07000215.hg.1	3.82	4.62	-1.74	0.0245	0.9991				TC07000727.hg.1	4.99	6.19	-2.3	0.0274	0.765	CFTR	cystic fibrosis transmembrane conductance regulator		TC08000907.hg.1	4.51	3.25	2.4	0.0029	0.3355	DEFA6	defensin, alpha 6, Paneth cell-specific
TC17002137.hg.1	6.53	7.33	-1.74	0.0276	0.9991				TC07003068.hg.1	6.08	7.27	-2.28	0.0012	0.5833	PON3	paraoxonase 3		TC17000217.hg.1	8.25	6.99	2.39	0.0098	0.429	LGALS9C; LGALS9B	lectin, galactoside-binding, soluble, 9C; lectin, galactoside-binding, soluble, 9B
TC06002842.hg.1	7.59	8.38	-1.73	0.0026	0.8645	FAM83B	family with sequence similarity 83, member B		TC16001933.hg.1	10.73	11.92	-2.28	0.0027	0.5833	ATP6V0D1	ATPase, H+ transporting, lysosomal 38kDa, V0 subunit d1		TC17001254.hg.1	8.53	7.28	2.37	0.0128	0.4538	LGALS9C; LGALS9B	lectin, galactoside-binding, soluble, 9C; lectin, galactoside-binding, soluble, 9B
TC06000675.hg.1	9.48	10.25	-1.71	0.0044	0.8978	FAM83B	family with sequence similarity 83, member B		TC15001260.hg.1	5.69	6.87	-2.27	4.33e-05	0.2659	PLA2G4F	phospholipase A2, group IVF		TC08001659.hg.1	11.03	9.8	2.35	0.0373	0.5674	NDRG1	N-myc downstream regulated 1
TC01000288.hg.1	10.58	11.35	-1.7	0.0037	0.8882	EPHB2	EPH receptor B2		TC20001228.hg.1	8.43	9.61	-2.27	0.03	0.773	SGK2	serum/glucocorticoid regulated kinase 2		TC15000280.hg.1	8.26	7.03	2.35	0.0002	0.1674	PHGR1	proline/histidine/glycine-rich 1
TC04002940.hg.1	8.15	8.92	-1.7	0.0247	0.9991	PROM1	prominin 1		TC15002284.hg.1	6.65	7.82	-2.25	0.0003	0.5297	SCAMP5	secretory carrier membrane protein 5		TC0X000082.hg.1	8.57	7.35	2.34	0.0032	0.3451	REPS2	RALBP1 associated Eps domain containing 2
TC12002721.hg.1	5.17	5.93	-1.69	0.0001	0.266	LOC101929549	uncharacterized LOC101929549		TC02002835.hg.1	6.22	7.39	-2.25	0.0417	0.7976	TM4SF20	transmembrane 4 L six family member 20		TC05000368.hg.1	8.51	7.29	2.33	0.0275	0.5318	IQGAP2	IQ motif containing GTPase activating protein 2
TC16001088.hg.1	8.26	9.01	-1.69	0.0357	0.9991	NETO2	neuropilin (NRP) and tolloid (TLL)-like 2		TC08002574.hg.1	7.71	8.86	-2.21	0.0032	0.5833	FBXL6	F-box and leucine-rich repeat protein 6		TC11001728.hg.1	8	6.79	2.31	0.005	0.3847	LRP4	LDL receptor related protein 4
TC22000942.hg.1	5.91	6.67	-1.69	0.0293	0.9991				TC01001015.hg.1	5.04	6.17	-2.2	0.0183	0.7299	MAB21L3	mab-21-like 3 (C. elegans)		TC01003007.hg.1	9.55	8.35	2.3	0.0043	0.3718	BCL2L15	BCL2-like 15
TC16001604.hg.1	11.19	11.94	-1.67	0.0292	0.9991	CES2	carboxylesterase 2		TC04002938.hg.1	3.96	5.08	-2.18	0.0369	0.7905	LOC285505	uncharacterized LOC285505		TC04002303.hg.1	7.17	5.97	2.29	0.0155	0.4765
TC09000757.hg.1	10.06	10.79	-1.66	0.0153	0.9919				TC16000483.hg.1	9.33	10.45	-2.17	0.0022	0.5833	CPNE2	copine II		TC04002940.hg.1	8.92	7.73	2.28	0.0145	0.4686	PROM1	prominin 1
TC18000910.hg.1	5.74	6.47	-1.66	0.0017	0.7607				TC12000630.hg.1	4.84	5.95	-2.17	0.0077	0.6819	TRHDE	thyrotropin-releasing hormone degrading enzyme		TC11002876.hg.1	5.16	3.99	2.25	0.0003	0.1946
TC03002245.hg.1	5.2	5.92	-1.65	0.0191	0.9985				TC08001749.hg.1	8.58	9.7	-2.17	0.014	0.6952	SLC39A4	solute carrier family 39 (zinc transporter), member 4		TC02004392.hg.1	17.47	16.31	2.24	0.0067	0.4016	FABP1	fatty acid binding protein 1, liver
TC05000478.hg.1	6.81	7.54	-1.65	0.0064	0.9185	RGMB	repulsive guidance molecule family member b		TC10001397.hg.1	4.95	6.05	-2.14	0.0246	0.7491	PLA2G12B	phospholipase A2, group XIIB		TC07001536.hg.1	8.82	7.66	2.23	0.0122	0.4516	CCL24	chemokine (C-C motif) ligand 24
TC18000226.hg.1	8.49	9.21	-1.65	0.0443	0.9991	SERPINB5	serpin peptidase inhibitor, clade B (ovalbumin), member 5		TC12000884.hg.1	6.86	7.95	-2.13	0.0004	0.5297	OAS1	2-5-oligoadenylate synthetase 1		TC06001010.hg.1	10.58	9.43	2.22	5.49e-05	0.1123	MYB	v-myb avian myeloblastosis viral oncogene homolog
TC22000943.hg.1	6.31	7.03	-1.65	0.0469	0.9991	CECR2	cat eye syndrome chromosome region, candidate 2		TC10000832.hg.1	6.57	7.65	-2.13	0.0033	0.5833	VWA2	von Willebrand factor A domain containing 2		TC01002287.hg.1	7.36	6.23	2.19	0.0038	0.3593	PADI2	peptidyl arginine deiminase, type II
TC03000545.hg.1	7.33	8.04	-1.64	0.0481	0.9991	HHLA2	HERV-H LTR-associating 2		TC11000499.hg.1	10.46	11.53	-2.1	0.0132	0.6947	STX3	syntaxin 3		TC01000808.hg.1	7.23	6.11	2.18	0.0002	0.1843	PRKACB	protein kinase, cAMP-dependent, catalytic, beta
TC04002655.hg.1	5.82	6.54	-1.64	0.0053	0.8978				TC08001462.hg.1	8.27	9.34	-2.1	0.0332	0.7829	NIPAL2	NIPA-like domain containing 2		TC13000644.hg.1	9.75	8.62	2.18	0.0005	0.2034	KIAA0226L	KIAA0226-like
TC01002569.hg.1	6.22	6.92	-1.63	0.0092	0.9438	GUCA2A	guanylate cyclase activator 2A (guanylin)		TC16000569.hg.1	13.79	14.85	-2.09	0.0019	0.5833	CYB5B	cytochrome b5 type B (outer mitochondrial membrane)		TC16000540.hg.1	8.81	7.69	2.17	0.0013	0.2685	HSD11B2	hydroxysteroid (11-beta) dehydrogenase 2
TC01000150.hg.1	11.95	12.65	-1.62	0.032	0.9991	RNU5E-1	RNA, U5E small nuclear 1		TC07002515.hg.1	5.39	6.45	-2.09	0.0289	0.7684				TC03002462.hg.1	7.4	6.3	2.15	0.0286	0.5332
TC16001920.hg.1	9.58	10.27	-1.62	0.0093	0.9438				TC15000084.hg.1	3.42	4.48	-2.09	0.0477	0.8014	SNORD115-11; SNORD115-36; SNORD115-43; SNORD115-29	small nucleolar RNA, C/D box 115-11; small nucleolar RNA, C/D box 115-36; small nucleolar RNA, C/D box 115-43; small nucleolar RNA, C/D box 115-29		TC04002789.hg.1	13.06	11.96	2.15	0.0237	0.5164
TC10000081.hg.1	5.71	6.39	-1.61	0.0019	0.7775	CELF2	CUGBP, Elav-like family member 2		TC15000112.hg.1	3.42	4.48	-2.09	0.0477	0.8014	SNORD115-29; SNORD115-43; SNORD115-11	small nucleolar RNA, C/D box 115-29; small nucleolar RNA, C/D box 115-43; small nucleolar RNA, C/D box 115-11		TC04002845.hg.1	8.58	7.49	2.13	0.0027	0.3299
TC16000524.hg.1	10.85	11.54	-1.61	0.0263	0.9991	CES2	carboxylesterase 2		TC15000099.hg.1	3.42	4.48	-2.09	0.0477	0.8014	SNORD115-43; SNORD115-29; SNORD115-11	small nucleolar RNA, C/D box 115-43; small nucleolar RNA, C/D box 115-29; small nucleolar RNA, C/D box 115-11		TC09001224.hg.1	6.17	5.08	2.13	0.0226	0.514	PRUNE2	prune homolog 2 (Drosophila)
TC01005047.hg.1	8.87	9.54	-1.6	0.0463	0.9991				TC15000105.hg.1	3.42	4.48	-2.09	0.0477	0.8014	SNORD115-43; SNORD115-36; SNORD115-11; SNORD115-29	small nucleolar RNA, C/D box 115-43; small nucleolar RNA, C/D box 115-36; small nucleolar RNA, C/D box 115-11; small nucleolar RNA, C/D box 115-29		TC01000580.hg.1	9.52	8.43	2.12	0.0152	0.4737	TSPAN1	tetraspanin 1
TC03001633.hg.1	4.57	5.25	-1.6	0.012	0.9658	RETNLB	resistin like beta		TC0X001548.hg.1	6.84	7.89	-2.08	0.0007	0.5297	MIR1184-1; MIR1184-2; MIR1184-3	microRNA 1184-1; microRNA 1184-2; microRNA 1184-3		TC0X001610.hg.1	8.33	7.24	2.12	0.006	0.3975	REPS2	RALBP1 associated Eps domain containing 2
TC17000312.hg.1	7.09	7.76	-1.6	0.0167	0.9919	LGALS9	lectin, galactoside-binding, soluble, 9		TC0X000788.hg.1	6.84	7.89	-2.08	0.0007	0.5297	MIR1184-3; MIR1184-1; MIR1184-2	microRNA 1184-3; microRNA 1184-1; microRNA 1184-2		TC01000288.hg.1	11.35	10.27	2.11	0.0003	0.1946	EPHB2	EPH receptor B2
TC04002701.hg.1	11.05	10.37	1.6	0.0095	0.9438				TC0X001553.hg.1	6.84	7.89	-2.08	0.0007	0.5297	MIR1184-3; MIR1184-2; MIR1184-1	microRNA 1184-3; microRNA 1184-2; microRNA 1184-1		TC04001759.hg.1	9.68	8.6	2.11	0.0034	0.3517
TC10000199.hg.1	7.12	6.44	1.6	0.0217	0.9991	BAMBI	BMP and activin membrane-bound inhibitor		TC11000597.hg.1	11.6	12.65	-2.07	0.0033	0.5833	PRDX5	peroxiredoxin 5		TC08001822.hg.1	7.46	6.38	2.11	0.0114	0.443	NAT2	N-acetyltransferase 2 (arylamine N-acetyltransferase)
TC22001026.hg.1	8.39	7.72	1.6	0.0159	0.9919	GGT1	gamma-glutamyltransferase 1		TC11001905.hg.1	6.49	7.55	-2.07	0.0238	0.7439				TC01005719.hg.1	8.85	7.78	2.1	0.014	0.4634	BCL2L15	BCL2-like 15
TC03001590.hg.1	6.11	5.43	1.61	0.0171	0.9919	PROS1	protein S (alpha)		TC11001362.hg.1	10.9	11.94	-2.06	2.59e-05	0.2188	TPP1	tripeptidyl peptidase I		TC12002757.hg.1	9.59	8.52	2.1	0.0075	0.4088
TC07001617.hg.1	11.7	11.02	1.61	0.0015	0.7435	PON2	paraoxonase 2		TC01005544.hg.1	7.97	9.01	-2.06	0.002	0.5833	SLC35D1	solute carrier family 35 (UDP-GlcA/UDP-GalNAc transporter), member D1		TC16001920.hg.1	10.27	9.2	2.09	0.0104	0.4364
TC04000068.hg.1	7.72	6.96	1.69	0.0008	0.5601	WFS1	Wolfram syndrome 1 (wolframin)		TC19001670.hg.1	3.9	4.93	-2.04	0.002	0.5833	SULT2A1	sulfotransferase family 2A member 1		TC05001151.hg.1	8.68	7.62	2.08	0.0078	0.4148	SEMA5A	sema domain, seven thrombospondin repeats (type 1 and type 1-like), transmembrane domain (TM) and short cytoplasmic domain, (semaphorin) 5A
TC05001804.hg.1	7.61	6.84	1.7	0.0111	0.9527	CXCL14	chemokine (C-X-C motif) ligand 14		TC03002341.hg.1	8.8	9.83	-2.04	0.0024	0.5833	ABHD14A-ACY1	ABHD14A-ACY1 readthrough		TC11002314.hg.1	5.77	4.72	2.08	0.0005	0.2034	NXPE4	neurexophilin and PC-esterase domain family, member 4
TC03002994.hg.1	5.6	4.83	1.71	0.0281	0.9991				TC14002083.hg.1	9.85	10.87	-2.04	0.0349	0.788	ENTPD5	ectonucleoside triphosphate diphosphohydrolase 5		TC02002069.hg.1	12.94	11.89	2.07	0.0063	0.4016	FABP1	fatty acid binding protein 1, liver
TC07003069.hg.1	13.57	12.79	1.72	0.0008	0.5435	PON2	paraoxonase 2		TC17001353.hg.1	12.93	13.95	-2.04	0.0396	0.7961	MYO1D	myosin ID		TC09001068.hg.1	11.63	10.58	2.07	0.0028	0.3299	GNE	glucosamine (UDP-N-acetyl)-2-epimerase/N-acetylmannosamine kinase
TC07003364.hg.1	6.23	5.45	1.72	1.42e-05	0.1262	PON3	paraoxonase 3		TC08002288.hg.1	6.28	7.3	-2.03	0.0293	0.7684				TC12000182.hg.1	14.34	13.29	2.07	0.0327	0.5519	GPRC5A; MIR614	G protein-coupled receptor, class C, group 5, member A; microRNA 614
TC04002952.hg.1	11.44	10.64	1.74	0.0316	0.9991	AREG	amphiregulin		TC16000480.hg.1	9.6	10.61	-2.01	0.0465	0.8014	HERPUD1	homocysteine-inducible, endoplasmic reticulum stress-inducible, ubiquitin-like domain member 1		TC11002313.hg.1	5.11	4.09	2.04	0.0004	0.1948	NXPE1	neurexophilin and PC-esterase domain family, member 1
TC11003334.hg.1	6.78	5.98	1.74	0.0098	0.9438	RDX	radixin		TC03003202.hg.1	9.59	10.6	-2	0.0004	0.5297				TC15002231.hg.1	8.68	7.65	2.04	0.0005	0.2062	TLN2	talin 2
TC04002953.hg.1	11.43	10.62	1.75	0.0305	0.9991	AREG	amphiregulin		TC02002656.hg.1	8.56	9.55	-2	0.0135	0.6952	SATB2	SATB homeobox 2		TC03002245.hg.1	5.92	4.9	2.03	0.0012	0.2663
TC07001568.hg.1	9.39	8.5	1.85	0.0469	0.9991	SEMA3A	sema domain, immunoglobulin domain (Ig), short basic domain, secreted, (semaphorin) 3A		TC16001479.hg.1	7.99	8.99	-2	0.0318	0.7784	SLX1A-SULT1A3	SLX1A-SULT1A3 readthrough (NMD candidate)		TC04000716.hg.1	12.7	11.68	2.03	0.0003	0.1946
TC02002478.hg.1	9.11	8.18	1.91	0.0003	0.3786	DPP4	dipeptidyl-peptidase 4		TC16001828.hg.1	10.72	11.71	-1.99	0.0066	0.6566	CLN3	ceroid-lipofuscinosis, neuronal 3		TC05002011.hg.1	10.87	9.84	2.03	0.004	0.3626	ATP10B	ATPase, class V, type 10B
TC04000516.hg.1	6.44	5.49	1.93	0.0025	0.8604	MTTP	microsomal triglyceride transfer protein		TC20000361.hg.1	13.2	14.19	-1.98	9.87e-06	0.1817	CTSA	cathepsin A		TC06001428.hg.1	5.9	4.88	2.03	0.0105	0.4364	HIST1H4L	histone cluster 1, H4l
TC04000414.hg.1	11.17	10.15	2.03	0.0375	0.9991	EREG	epiregulin		TC04002082.hg.1	8.63	9.62	-1.98	0.0049	0.6342				TC17000477.hg.1	10.36	9.34	2.03	0.001	0.2565	PPP1R1B	protein phosphatase 1, regulatory (inhibitor) subunit 1B
TC0X000992.hg.1	7.26	6.23	2.05	0.0035	0.8882	SLC9A7	solute carrier family 9, subfamily A (NHE7, cation proton antiporter 7), member 7		TC11003367.hg.1	6.06	7.05	-1.98	0.0098	0.6928	BACE1	beta-site APP-cleaving enzyme 1		TC08000679.hg.1	6.35	5.33	2.02	0.002	0.3065
TC12000487.hg.1	11.45	10.42	2.05	0.0049	0.8978	METTL7B	methyltransferase like 7B		TC08002289.hg.1	9.77	10.76	-1.98	0.0132	0.6947	LOC157860	uncharacterized LOC157860		TC15000503.hg.1	6.16	5.14	2.02	0.0193	0.494
TC06002062.hg.1	10.41	9.36	2.08	0.0071	0.9385	MAN1A1	mannosidase, alpha, class 1A, member 1		TC03001500.hg.1	6.83	7.8	-1.96	0.0195	0.7392	ACOX2	acyl-CoA oxidase 2, branched chain		TC16001604.hg.1	11.94	10.92	2.02	0.0235	0.5163	CES2	carboxylesterase 2
TC09000920.hg.1	7.17	6.06	2.16	0.004	0.8931	FREM1	FRAS1 related extracellular matrix 1		TC08001131.hg.1	6.67	7.64	-1.96	0.0319	0.7785				TC07002249.hg.1	5.91	4.9	2.01	0.0243	0.5199	NPSR1	neuropeptide S receptor 1
TC05002693.hg.1	10.43	9.21	2.34	0.0486	0.9991				TC07001546.hg.1	3.57	4.53	-1.95	0.0006	0.5297	FGL2	fibrinogen-like 2		TC0X001997.hg.1	6.15	5.15	2.01	0.0383	0.571
TC07003068.hg.1	6.8	5.55	2.37	1.77e-06	0.0937	PON3	paraoxonase 3		TC13001241.hg.1	11.65	12.62	-1.95	0.0283	0.7684	DNAJC3	DnaJ (Hsp40) homolog, subfamily C, member 3		TC01000353.hg.1	12.06	11.06	2	0.005	0.3847	SFN	stratifin
TC02001364.hg.1	10.25	8.95	2.46	0.014	0.9831	CCL20	chemokine (C-C motif) ligand 20		TC01002754.hg.1	7.46	8.41	-1.94	0.0021	0.5833	SLC35D1	solute carrier family 35 (UDP-GlcA/UDP-GalNAc transporter), member D1		TC10001922.hg.1	5.55	4.55	2	0.0005	0.2035	CACNB2	calcium channel, voltage-dependent, beta 2 subunit
TC07001579.hg.1	8.69	7.32	2.58	0.0003	0.3418	ABCB1	ATP binding cassette subfamily B member 1		TC0X001208.hg.1	11.45	12.41	-1.94	0.0296	0.7694	TSPAN6	tetraspanin 6		TC11000597.hg.1	12.55	11.55	1.99	0.0011	0.2565	PRDX5	peroxiredoxin 5
TC10000715.hg.1	7.74	6.29	2.73	0.0006	0.4965	ABCC2	ATP binding cassette subfamily C member 2		TC01005380.hg.1	4.67	5.63	-1.94	0.0393	0.7961				TC19001595.hg.1	8.94	7.96	1.98	0.0014	0.2826	KCNN4	potassium channel, calcium activated intermediate/small conductance subfamily N alpha, member 4
									TC05000866.hg.1	6.07	7.02	-1.93	0.0142	0.6952	CYFIP2	cytoplasmic FMR1 interacting protein 2		TC13001676.hg.1	6.06	5.08	1.97	0.0193	0.494
									TC11000131.hg.1	5.53	6.46	-1.91	2.34e-05	0.2188	SMPD1	sphingomyelin phosphodiesterase 1, acid lysosomal		TC16000525.hg.1	6.48	5.5	1.97	0.0009	0.2501	CES3	carboxylesterase 3
									TC15001358.hg.1	10.1	11.04	-1.91	0.0005	0.5297	SPPL2A	signal peptide peptidase like 2A		TC04001500.hg.1	5.07	4.1	1.96	0.0068	0.4016	FABP2	fatty acid binding protein 2, intestinal
									TC01001587.hg.1	5.07	6.01	-1.91	0.0032	0.5833	RGL1	ral guanine nucleotide dissociation stimulator-like 1		TC01003193.hg.1	8.85	7.89	1.95	0.0373	0.5674	HIST2H2BE	histone cluster 2, H2be
									TC07001236.hg.1	6.72	7.65	-1.91	0.0463	0.8014	CPVL	carboxypeptidase, vitellogenic-like		TC05001590.hg.1	8.57	7.61	1.95	0.0036	0.3537	ARRDC3	arrestin domain containing 3
									TC03000056.hg.1	6.31	7.23	-1.9	0.0017	0.5833	IRAK2	interleukin 1 receptor associated kinase 2		TC08002503.hg.1	5.84	4.87	1.95	0.0102	0.435	FBXO32	F-box protein 32
									TC07000184.hg.1	8.16	9.09	-1.9	0.003	0.5833	PRR15	proline rich 15		TC12001220.hg.1	8.77	7.8	1.95	0.0244	0.5199
									TC08001132.hg.1	10.23	11.15	-1.9	0.0152	0.6995				TC15002232.hg.1	6.41	5.44	1.95	0.0007	0.231	TLN2	talin 2
									TC17002490.hg.1	6.92	7.84	-1.9	0.0224	0.7392				TC20000244.hg.1	6.52	5.55	1.95	0.0013	0.2685	TP53INP2	tumor protein p53 inducible nuclear protein 2
									TC20001513.hg.1	5.36	6.28	-1.89	0.0014	0.5833				TC16001828.hg.1	11.07	10.11	1.94	0.007	0.4051	CLN3	ceroid-lipofuscinosis, neuronal 3
									TC20000962.hg.1	4.11	5.03	-1.89	0.0336	0.7835	CYP24A1	cytochrome P450, family 24, subfamily A, polypeptide 1		TC01003226.hg.1	10.23	9.28	1.93	0.0249	0.5228	SELENBP1	selenium binding protein 1
									TC01003226.hg.1	8.91	9.83	-1.89	0.0461	0.8014	SELENBP1	selenium binding protein 1		TC04000821.hg.1	6.5	5.55	1.93	0.015	0.4728	LINC01207	long intergenic non-protein coding RNA 1207
									TC02001128.hg.1	8.04	8.95	-1.88	0.0169	0.7139	NABP1	nucleic acid binding protein 1		TC06000265.hg.1	6.37	5.43	1.93	0.0155	0.4771	HIST1H2BM	histone cluster 1, H2bm
									TC07001994.hg.1	13.62	14.53	-1.88	0.0173	0.7172	RNY1	RNA, Ro-associated Y1		TC10000081.hg.1	6.39	5.44	1.93	0.0057	0.3915	CELF2	CUGBP, Elav-like family member 2
									TC20001724.hg.1	6.97	7.88	-1.88	0.0183	0.7295	SGK2	serum/glucocorticoid regulated kinase 2		TC18000910.hg.1	6.47	5.53	1.93	0.0147	0.4716
									TC08000613.hg.1	6.81	7.72	-1.88	0.022	0.7392	SPAG1	sperm associated antigen 1		TC13001677.hg.1	6.21	5.27	1.92	0.0085	0.4179
									TC17001474.hg.1	7.25	8.15	-1.87	0.0047	0.6297	KRT23	keratin 23, type I		TC16000524.hg.1	11.54	10.6	1.92	0.0206	0.5009	CES2	carboxylesterase 2
									TC07001618.hg.1	5.87	6.77	-1.87	0.0222	0.7392	PDK4	pyruvate dehydrogenase kinase, isozyme 4		TC22000942.hg.1	6.67	5.72	1.92	0.018	0.4875
									TC20000891.hg.1	6.9	7.8	-1.86	0.006	0.6475	SPATA25	spermatogenesis associated 25		TC14001124.hg.1	7.69	6.75	1.91	0.0279	0.5329	PYGL	phosphorylase, glycogen, liver
									TC07001240.hg.1	6.71	7.6	-1.86	0.0203	0.7392				TC17002490.hg.1	7.98	7.05	1.91	0.0082	0.4178
									TC12000487.hg.1	10.19	11.09	-1.86	0.0218	0.7392	METTL7B	methyltransferase like 7B		TC01000291.hg.1	5.38	4.46	1.9	0.0005	0.2062	EPHB2	EPH receptor B2
									TC03002993.hg.1	4.91	5.8	-1.86	0.0253	0.7515				TC01000309.hg.1	6.96	6.03	1.9	0.0108	0.4366	GRHL3	grainyhead-like transcription factor 3
									TC15000085.hg.1	3.23	4.13	-1.86	0.0484	0.803	SNORD115-5; SNORD115-12; SNORD115-9; SNORD115-10	small nucleolar RNA, C/D box 115-5; small nucleolar RNA, C/D box 115-12; small nucleolar RNA, C/D box 115-9; small nucleolar RNA, C/D box 115-10		TC05002612.hg.1	15.86	14.96	1.88	0.0109	0.4375	SLC12A2	solute carrier family 12 (sodium/potassium/chloride transporter), member 2
									TC15000082.hg.1	3.23	4.13	-1.86	0.0484	0.803	SNORD115-5; SNORD115-9; SNORD115-10	small nucleolar RNA, C/D box 115-5; small nucleolar RNA, C/D box 115-9; small nucleolar RNA, C/D box 115-10		TC01004238.hg.1	5.27	4.36	1.87	0.0008	0.2429
									TC15000079.hg.1	3.23	4.13	-1.86	0.0484	0.803	SNORD115-5; SNORD115-9; SNORD115-10; SNORD115-12	small nucleolar RNA, C/D box 115-5; small nucleolar RNA, C/D box 115-9; small nucleolar RNA, C/D box 115-10; small nucleolar RNA, C/D box 115-12		TC04001152.hg.1	9.13	8.23	1.87	0.0016	0.2895	ATP8A1	ATPase, aminophospholipid transporter (APLT), class I, type 8A, member 1
									TC08001822.hg.1	6.1	6.99	-1.85	0.0109	0.6947	NAT2	N-acetyltransferase 2 (arylamine N-acetyltransferase)		TC06000690.hg.1	8.36	7.45	1.87	0.0102	0.435
									TC08001232.hg.1	4.32	5.2	-1.85	0.0304	0.7749	SDR16C5	short chain dehydrogenase/reductase family 16C, member 5		TC12001136.hg.1	10.57	9.67	1.87	0.0165	0.4819	SCNN1A	sodium channel, non voltage gated 1 alpha subunit
									TC16001339.hg.1	7.97	8.85	-1.84	0.0254	0.7518	CYBA	cytochrome b-245, alpha polypeptide		TC12002772.hg.1	10.85	9.96	1.86	0.0209	0.5042	GUCY2C	guanylate cyclase 2C
									TC02002055.hg.1	5.01	5.88	-1.83	0.0011	0.5812	REEP1	receptor accessory protein 1		TC03000561.hg.1	8.34	7.46	1.85	0.0298	0.54	PVRL3	poliovirus receptor-related 3
									TC01005849.hg.1	7.93	8.8	-1.83	0.0016	0.5833	GBAP1	glucosidase, beta, acid pseudogene 1		TC20001671.hg.1	6.7	5.81	1.85	0.0315	0.5467	PMEPA1	prostate transmembrane protein, androgen induced 1
									TC16002069.hg.1	9.95	10.83	-1.83	0.013	0.6947	QPRT	quinolinate phosphoribosyltransferase		TC05003354.hg.1	13.95	13.07	1.84	0.0019	0.3065	LOC100130394	translation machinery associated 7 homolog (S. cerevisiae) pseudogene
									TC17001794.hg.1	4.63	5.5	-1.82	0.0091	0.6928	ICAM2	intercellular adhesion molecule 2		TC10000621.hg.1	9.3	8.43	1.84	0.0273	0.5318	PAPSS2	3-phosphoadenosine 5-phosphosulfate synthase 2
									TC16002071.hg.1	9.6	10.46	-1.82	0.0203	0.7392	MVP	major vault protein		TC05000084.hg.1	9.5	8.63	1.83	0.016	0.4799	FAM105A	family with sequence similarity 105, member A
									TC09002418.hg.1	13.45	14.32	-1.82	0.024	0.7439	PLIN2	perilipin 2		TC12000663.hg.1	6.93	6.06	1.83	0.0102	0.4349
									TC13000336.hg.1	11.33	12.19	-1.81	0.0118	0.6947	DNAJC3	DnaJ (Hsp40) homolog, subfamily C, member 3		TC17001353.hg.1	13.89	13.02	1.83	0.0003	0.1946	MYO1D	myosin ID
									TC14002235.hg.1	3.28	4.14	-1.81	0.0142	0.6952	IGHD2-8	immunoglobulin heavy diversity 2-8		TC17001822.hg.1	9.79	8.91	1.83	4.41e-05	0.0992	WIPI1	WD repeat domain, phosphoinositide interacting 1
									TC16001270.hg.1	8.18	9.04	-1.81	0.0196	0.7392	MLKL	mixed lineage kinase domain-like		TC01002627.hg.1	6.43	5.57	1.82	0.014	0.4634	PDZK1IP1	PDZK1 interacting protein 1
									TC01002569.hg.1	4.54	5.4	-1.81	0.025	0.7502	GUCA2A	guanylate cyclase activator 2A (guanylin)		TC16000156.hg.1	6.77	5.9	1.82	0.0014	0.2781
									TC20001244.hg.1	6.16	7.01	-1.81	0.0494	0.803	SLC2A10	solute carrier family 2 (facilitated glucose transporter), member 10		TC02004059.hg.1	6.75	5.89	1.81	0.0004	0.1978	FAM84A	family with sequence similarity 84, member A
									TC15002236.hg.1	3.73	4.58	-1.8	0.0052	0.6342				TC06000987.hg.1	7.04	6.18	1.81	0.0035	0.3528
									TC01000849.hg.1	6.54	7.39	-1.8	0.0384	0.796	EPHX4	epoxide hydrolase 4		TC07000726.hg.1	12.39	11.54	1.81	0.0192	0.494	CFTR	cystic fibrosis transmembrane conductance regulator
									TC20000270.hg.1	7.15	7.98	-1.79	0.0001	0.4226	TLDC2	TBC/LysM-associated domain containing 2		TC11002536.hg.1	9.95	9.1	1.81	0.0002	0.1834
									TC08001173.hg.1	9.31	10.15	-1.79	0.0184	0.7299	KAT6A	K(lysine) acetyltransferase 6A		TC15000575.hg.1	7.93	7.08	1.81	0.0006	0.2137	TLN2	talin 2
									TC01001490.hg.1	4.8	5.63	-1.78	0.0033	0.5833	FMO4	flavin containing monooxygenase 4		TC01002337.hg.1	5.64	4.79	1.8	0.0266	0.5312	HTR1D	5-hydroxytryptamine (serotonin) receptor 1D, G protein-coupled
									TC15000108.hg.1	3.38	4.21	-1.78	0.0113	0.6947	SNORD115-39	small nucleolar RNA, C/D box 115-39		TC12002721.hg.1	5.93	5.08	1.8	0.0017	0.2978	LOC101929549	uncharacterized LOC101929549
									TC14000070.hg.1	5.01	5.84	-1.78	0.0256	0.7522	RNASE6	ribonuclease, RNase A family, k6		TC01002605.hg.1	7.49	6.64	1.79	0.0163	0.4819	ZSWIM5	zinc finger, SWIM-type containing 5
									TC0X001091.hg.1	8.03	8.86	-1.78	0.0277	0.767	LINC01278	long intergenic non-protein coding RNA 1278		TC07001581.hg.1	11.21	10.37	1.79	0.0013	0.2741	SRI	sorcin
									TC09002591.hg.1	12.79	13.62	-1.78	0.0481	0.8026				TC08001590.hg.1	7.09	6.25	1.79	0.0241	0.519	FBXO32	F-box protein 32
									TC12002339.hg.1	5.19	6.01	-1.77	0.0005	0.5297				TC11000811.hg.1	5.67	4.83	1.79	0.0124	0.4516	MOGAT2	monoacylglycerol O-acyltransferase 2
									TC07000485.hg.1	10.03	10.85	-1.77	0.0127	0.6947	HSPB1	heat shock 27kDa protein 1		TC11001905.hg.1	7.35	6.5	1.79	0.0146	0.471
									TC02004129.hg.1	11.11	11.94	-1.77	0.0184	0.7299	SLC5A6	solute carrier family 5 (sodium/multivitamin and iodide cotransporter), member 6		TC15000461.hg.1	9.19	8.35	1.79	0.004	0.3626
									TC14001302.hg.1	9.54	10.36	-1.77	0.0275	0.7659	ENTPD5	ectonucleoside triphosphate diphosphohydrolase 5		TC16001598.hg.1	9.48	8.64	1.79	0.0017	0.3001
									TC22001088.hg.1	8.08	8.89	-1.76	0.0002	0.4828	TOM1	target of myb1 membrane trafficking protein		TC19001505.hg.1	13.59	12.75	1.79	1.62e-05	0.0832	LGALS4	lectin, galactoside-binding, soluble, 4
									TC07001804.hg.1	5.32	6.14	-1.76	0.0196	0.7392	TSPAN12	tetraspanin 12		TC01002338.hg.1	5.62	4.78	1.78	0.0193	0.494	HTR1D	5-hydroxytryptamine (serotonin) receptor 1D, G protein-coupled
									TC01006304.hg.1	8.14	8.95	-1.75	0.0008	0.5297	GBA	glucosidase, beta, acid		TC04001083.hg.1	9.43	8.6	1.78	0.0067	0.4016
									TC22001235.hg.1	11.37	12.18	-1.75	0.0017	0.5833				TC11000394.hg.1	6.63	5.8	1.78	0.0184	0.4905	CREB3L1	cAMP responsive element binding protein 3-like 1
									TC16001190.hg.1	8.44	9.24	-1.75	0.0027	0.5833	ATP6V0D1	ATPase, H+ transporting, lysosomal 38kDa, V0 subunit d1		TC02000954.hg.1	8.37	7.54	1.77	0.0119	0.4502	GALNT5	polypeptide N-acetylgalactosaminyltransferase 5
									TC19000571.hg.1	11.47	12.27	-1.75	0.0251	0.7502	CYP2B6	cytochrome P450, family 2, subfamily B, polypeptide 6		TC03002222.hg.1	11.12	10.3	1.77	0.0098	0.4275	PPARG	peroxisome proliferator-activated receptor gamma
									TC05000837.hg.1	5.43	6.24	-1.75	0.0346	0.7877	GPX3	glutathione peroxidase 3		TC12001271.hg.1	10.8	9.98	1.77	0.0225	0.514	GUCY2C	guanylate cyclase 2C
									TC10002476.hg.1	7.97	8.77	-1.74	0.0036	0.5833	PHYH	phytanoyl-CoA 2-hydroxylase		TC02003056.hg.1	8.07	7.27	1.75	0.0104	0.4364	FAM84A	family with sequence similarity 84, member A
									TC07000291.hg.1	8.5	9.3	-1.74	0.0051	0.6342				TC11001030.hg.1	5.59	4.79	1.75	0.0003	0.1923	NXPE2	neurexophilin and PC-esterase domain family, member 2
									TC07001378.hg.1	8.5	9.3	-1.74	0.0051	0.6342				TC21000458.hg.1	9.85	9.05	1.74	0.0019	0.3065	PSMG1	proteasome (prosome, macropain) assembly chaperone 1
									TC07001399.hg.1	8.5	9.3	-1.74	0.0051	0.6342				TC06002842.hg.1	8.38	7.59	1.73	0.0379	0.569	FAM83B	family with sequence similarity 83, member B
									TC07001410.hg.1	8.5	9.3	-1.74	0.0051	0.6342				TC06003051.hg.1	7.36	6.58	1.73	0.0047	0.3801
									TC07000527.hg.1	4.66	5.46	-1.74	0.0099	0.6928				TC12003206.hg.1	5.27	4.48	1.73	0.0002	0.1865	GALNT8; KCNA6	polypeptide N-acetylgalactosaminyltransferase 8; potassium channel, voltage gated shaker related subfamily A, member 6
									TC15000071.hg.1	4.42	5.22	-1.74	0.0118	0.6947	SNORD116-29	small nucleolar RNA, C/D box 116-29		TC14000242.hg.1	8.32	7.53	1.73	0.028	0.5329
									TC01005963.hg.1	6.39	7.19	-1.74	0.0225	0.7392				TC03001948.hg.1	6.97	6.19	1.72	0.0004	0.1948	LXN	latexin
									TC04002294.hg.1	8.75	9.55	-1.74	0.0257	0.7531	FNIP2	folliculin interacting protein 2		TC03001624.hg.1	8.76	7.98	1.71	0.0154	0.4761	CBLB	Cbl proto-oncogene B, E3 ubiquitin protein ligase
									TC11000538.hg.1	6.95	7.74	-1.73	0.0015	0.5833	DAGLA	diacylglycerol lipase, alpha		TC09001769.hg.1	8.75	7.97	1.71	0.0051	0.3847	NRARP	NOTCH-regulated ankyrin repeat protein
									TC07001400.hg.1	10.52	11.32	-1.73	0.0019	0.5833				TC01002708.hg.1	7.9	7.13	1.7	0.0029	0.3359	JUN	jun proto-oncogene
									TC04000440.hg.1	8.73	9.52	-1.73	0.0041	0.6061	BMP2K	BMP2 inducible kinase		TC02000087.hg.1	9.82	9.05	1.7	0.0034	0.3501	FAM84A	family with sequence similarity 84, member A
									TC01001880.hg.1	10.62	11.4	-1.72	0.0033	0.5833				TC03001502.hg.1	7.96	7.19	1.7	0.0188	0.4914	FAM3D	family with sequence similarity 3, member D
									TC07001379.hg.1	10.62	11.4	-1.72	0.0033	0.5833				TC05002246.hg.1	10.08	9.31	1.7	0.0051	0.3847
									TC07001411.hg.1	10.62	11.4	-1.72	0.0033	0.5833				TC09002454.hg.1	8.1	7.33	1.7	0.0054	0.3891
									TC07001421.hg.1	10.62	11.4	-1.72	0.0033	0.5833				TC10000811.hg.1	4.89	4.12	1.7	0.0011	0.261	ADRA2A	adrenoceptor alpha 2A
									TC19002500.hg.1	11.13	11.91	-1.72	0.0182	0.7285	ETHE1	ethylmalonic encephalopathy 1		TC04001177.hg.1	10.01	9.26	1.69	0.0022	0.3124	FRYL	FRY like transcription coactivator
									TC02000237.hg.1	7.37	8.15	-1.71	0.0096	0.6928	QPCT	glutaminyl-peptide cyclotransferase		TC05001316.hg.1	12.66	11.9	1.69	0.0176	0.4866	HMGCS1	3-hydroxy-3-methylglutaryl-CoA synthase 1 (soluble)
									TC6_dbb_hap3000063.hg.1	4.64	5.42	-1.71	0.0109	0.6947	APOM	apolipoprotein M		TC07002622.hg.1	7.58	6.83	1.69	0.0437	0.5869	JHDM1D-AS1	JHDM1D antisense RNA 1 (head to head)
									TC6_mann_hap4000063.hg.1	4.64	5.42	-1.71	0.0109	0.6947	APOM	apolipoprotein M		TC10000670.hg.1	7.15	6.39	1.69	0.0438	0.5876	PLCE1	phospholipase C, epsilon 1
									TC6_mcf_hap5000058.hg.1	4.64	5.42	-1.71	0.0109	0.6947	APOM	apolipoprotein M		TC12002119.hg.1	6.93	6.17	1.69	0.0115	0.4442	CRAT8	cervical cancer-associated transcript 8
									TC6_qbl_hap6000063.hg.1	4.64	5.42	-1.71	0.0109	0.6947	APOM	apolipoprotein M		TC13000513.hg.1	9.23	8.47	1.69	0.0013	0.2693	CDX2	caudal type homeobox 2
									TC6_cox_hap2000072.hg.1	4.64	5.42	-1.71	0.0109	0.6947	APOM	apolipoprotein M		TC16001340.hg.1	9.46	8.71	1.69	0.0126	0.4525	MVD	mevalonate (diphospho) decarboxylase
									TC0X002104.hg.1	9.5	10.27	-1.71	0.013	0.6947				TC07001917.hg.1	11.13	10.38	1.68	0.0123	0.4516	KDM7A	lysine (K)-specific demethylase 7A
									TC07000288.hg.1	8.43	9.21	-1.71	0.0146	0.6952	LINC01061	long intergenic non-protein coding RNA 1061		TC07001506.hg.1	14.54	13.8	1.67	0.0027	0.3299	CLDN3	claudin 3
									TC01001878.hg.1	8.43	9.21	-1.71	0.0146	0.6952				TC16000947.hg.1	12.65	11.91	1.67	0.0232	0.5156
									TC07000366.hg.1	8.43	9.21	-1.71	0.0146	0.6952				TC01004094.hg.1	6.34	5.61	1.66	0.0204	0.4995	LYPD8	LY6/PLAUR domain containing 8
									TC07001381.hg.1	8.43	9.21	-1.71	0.0146	0.6952				TC03000878.hg.1	6.54	5.81	1.66	0.0237	0.5164	ARL14	ADP-ribosylation factor like GTPase 14
									TC07001402.hg.1	8.43	9.21	-1.71	0.0146	0.6952				TC03001591.hg.1	6.57	5.84	1.66	0.0022	0.3124	STX19	syntaxin 19
									TC07001412.hg.1	8.43	9.21	-1.71	0.0146	0.6952				TC05002611.hg.1	16.44	15.7	1.66	0.0294	0.5381	SLC12A2	solute carrier family 12 (sodium/potassium/chloride transporter), member 2
									TC07001423.hg.1	8.43	9.21	-1.71	0.0146	0.6952				TC16001788.hg.1	5.9	5.17	1.66	0.0022	0.3124	XYLT1	xylosyltransferase I
									TC08001884.hg.1	10.18	10.95	-1.71	0.0247	0.7495	TACC1	transforming, acidic coiled-coil containing protein 1		TC17002669.hg.1	9.87	9.14	1.66	0.015	0.4722
									TC0X001176.hg.1	7.76	8.53	-1.71	0.0292	0.7684	TAF9B	TAF9B RNA polymerase II, TATA box binding protein (TBP)-associated factor, 31kDa		TC19001085.hg.1	10.85	10.12	1.66	0.0007	0.235	FUT3	fucosyltransferase 3 (galactoside 3(4)-L-fucosyltransferase, Lewis blood group)
									TC13000416.hg.1	5.45	6.22	-1.71	0.0497	0.803	F7	coagulation factor VII (serum prothrombin conversion accelerator)		TC21000141.hg.1	8.72	7.99	1.66	0.0033	0.3482
									TC03001985.hg.1	5.09	5.86	-1.71	0.0497	0.803	LRRC31	leucine rich repeat containing 31		TC01005544.hg.1	8.93	8.2	1.65	0.0078	0.4146	SLC35D1	solute carrier family 35 (UDP-GlcA/UDP-GalNAc transporter), member D1
									TC11000327.hg.1	10.1	10.87	-1.7	0.0038	0.59	CAT	catalase		TC08000613.hg.1	7.78	7.05	1.65	0.0056	0.3893	SPAG1	sperm associated antigen 1
									TC09000935.hg.1	8.95	9.71	-1.7	0.0182	0.7285	PLIN2	perilipin 2		TC12003162.hg.1	5.62	4.9	1.65	0.0154	0.4759
									TC17000617.hg.1	10.47	11.24	-1.7	0.0375	0.7934	PNPO	pyridoxamine 5-phosphate oxidase		TC13000904.hg.1	9.54	8.81	1.65	0.0488	0.6009
									TC07003364.hg.1	5.7	6.45	-1.69	0.0023	0.5833	PON3	paraoxonase 3		TC03001575.hg.1	7.28	6.57	1.64	0.0126	0.4525	GBE1	glucan (1,4-alpha-), branching enzyme 1
									TC08001723.hg.1	9.62	10.37	-1.69	0.005	0.6342	TSTA3	tissue specific transplantation antigen P35B		TC04001212.hg.1	10.82	10.11	1.64	0.0022	0.3124	CLOCK	clock circadian regulator
									TC02000160.hg.1	7.79	8.54	-1.69	0.0072	0.6665				TC04002655.hg.1	6.54	5.82	1.64	0.0139	0.4623
									TC17002224.hg.1	7.94	8.7	-1.69	0.0428	0.7976				TC05000067.hg.1	10.86	10.14	1.64	0.0296	0.5383	SNORD123	small nucleolar RNA, C/D box 123
									TC02004518.hg.1	8.88	9.63	-1.68	0.0001	0.4629				TC07000878.hg.1	7.03	6.32	1.64	0.035	0.5612	JHDM1D-AS1	JHDM1D antisense RNA 1 (head to head)
									TC20000908.hg.1	10.65	11.4	-1.68	0.0008	0.5297	ZMYND8	zinc finger, MYND-type containing 8		TC07003020.hg.1	16.31	15.6	1.64	0.003	0.339	CLDN3	claudin 3
									TC20001169.hg.1	7.07	7.82	-1.68	0.0023	0.5833				TC12000203.hg.1	6.07	5.36	1.64	0.0186	0.4908	PTPRO	protein tyrosine phosphatase, receptor type, O
									TC22000485.hg.1	7.4	8.15	-1.68	0.0024	0.5833	GGT3P	gamma-glutamyltransferase 3 pseudogene		TC17000492.hg.1	7.43	6.72	1.64	0.0006	0.2131	RAPGEFL1	Rap guanine nucleotide exchange factor like 1
									TC01006343.hg.1	7.56	8.31	-1.68	0.0066	0.6566	RHOU	ras homolog family member U		TC22000984.hg.1	7.27	6.55	1.64	0.001	0.2565	AIFM3	apoptosis-inducing factor, mitochondrion-associated, 3
									TC04000849.hg.1	4.21	4.96	-1.68	0.0091	0.6928				TC01001140.hg.1	7.37	6.67	1.63	0.0262	0.5277
									TC19001517.hg.1	4.47	5.22	-1.68	0.0184	0.7299	GMFG	glia maturation factor, gamma		TC03000069.hg.1	9.44	8.74	1.63	0.0041	0.3681	PPARG	peroxisome proliferator-activated receptor gamma
									TC15000232.hg.1	5.64	6.38	-1.67	0.0038	0.5869	PGBD4	piggyBac transposable element derived 4		TC04002099.hg.1	7.82	7.12	1.63	0.03	0.5408
									TC10000702.hg.1	7.74	8.48	-1.67	0.0183	0.7288	MARVELD1	MARVEL domain containing 1		TC06000217.hg.1	8.06	7.36	1.63	0.048	0.598	POM121L9P	POM121 transmembrane nucleoporin-like 9, pseudogene
									TC20000896.hg.1	8.79	9.53	-1.67	0.022	0.7392	NCOA5	nuclear receptor coactivator 5		TC06002130.hg.1	4.1	3.4	1.63	0.0002	0.192
									TC20000410.hg.1	8.86	9.6	-1.67	0.0298	0.7711	MOCS3	molybdenum cofactor synthesis 3		TC11001094.hg.1	7.36	6.65	1.63	0.0081	0.4172
									TC10000621.hg.1	8.85	9.59	-1.67	0.0365	0.7892	PAPSS2	3-phosphoadenosine 5-phosphosulfate synthase 2		TC16000904.hg.1	7.8	7.1	1.63	0.0104	0.4364	XYLT1	xylosyltransferase I
									TC0X001817.hg.1	6.07	6.8	-1.66	0.0021	0.5833	CXorf57	chromosome X open reading frame 57		TC19002500.hg.1	12.76	12.05	1.63	0.0039	0.3593	ETHE1	ethylmalonic encephalopathy 1
									TC17001731.hg.1	10.78	11.51	-1.66	0.0262	0.7565	SUPT4H1	SPT4 homolog, DSIF elongation factor subunit		TC01002305.hg.1	6.12	5.43	1.62	0.0051	0.3847	RNF186	ring finger protein 186
									TC01006303.hg.1	6.64	7.36	-1.65	0.0013	0.5833	GBAP1	glucosidase, beta, acid pseudogene 1		TC05000450.hg.1	8.11	7.41	1.62	0.0127	0.4538
									TC10000128.hg.1	6.6	7.33	-1.65	0.0025	0.5833				TC05000612.hg.1	15.77	15.07	1.62	0.0284	0.5329	SLC12A2	solute carrier family 12 (sodium/potassium/chloride transporter), member 2
									TC08000850.hg.1	9.52	10.25	-1.65	0.0049	0.6342	SLC52A2	solute carrier family 52 (riboflavin transporter), member 2		TC05001172.hg.1	10.91	10.22	1.62	0.0084	0.4179	ANKH	ANKH inorganic pyrophosphate transport regulator
									TC6_ssto_hap7000059.hg.1	4.61	5.33	-1.65	0.0127	0.6947	APOM	apolipoprotein M		TC16000638.hg.1	10	9.3	1.62	0.0286	0.5332	GAN	gigaxonin
									TC02004377.hg.1	8.24	8.96	-1.65	0.031	0.7767	TMEM150A	transmembrane protein 150A		TC19000705.hg.1	8.58	7.89	1.62	0.0332	0.5527	SULT2B1	sulfotransferase family 2B member 1
									TC16001032.hg.1	7.86	8.57	-1.64	8.66e-05	0.3898	SEPHS2	selenophosphate synthetase 2		TC01000864.hg.1	8.68	7.99	1.61	0.0086	0.4179	LOC100129046	uncharacterized LOC100129046
									TC06003630.hg.1	5.58	6.29	-1.64	0.0058	0.6442	MOCS1	molybdenum cofactor synthesis 1		TC02000227.hg.1	5.68	4.99	1.61	0.0075	0.4088
									TC11001277.hg.1	7.42	8.14	-1.64	0.0073	0.6728	ASCL2	achaete-scute family bHLH transcription factor 2		TC03000917.hg.1	9.62	8.94	1.61	0.0071	0.4055	SKIL	SKI-like proto-oncogene
									TC20000330.hg.1	11.02	11.73	-1.64	0.0132	0.6947	HNF4A	hepatocyte nuclear factor 4, alpha		TC03003206.hg.1	7.25	6.56	1.61	0.0224	0.514	TNIK	TRAF2 and NCK interacting kinase
									TC22001460.hg.1	7.8	8.51	-1.63	0.0009	0.5297	GGT1; GGT2; GGTLC1; GGTLC2	gamma-glutamyltransferase 1; gamma-glutamyltransferase 2; gamma-glutamyltransferase light chain 1; gamma-glutamyltransferase light chain 2		TC04000427.hg.1	7.67	6.98	1.61	0.0085	0.4179	SHROOM3	shroom family member 3
									TC0X000787.hg.1	9.69	10.4	-1.63	0.0012	0.5833	F8A2; F8A3; F8A1	coagulation factor VIII-associated 2; coagulation factor VIII-associated 3; coagulation factor VIII-associated 1		TC06000167.hg.1	8.78	8.09	1.61	0.0203	0.4986	HIST1H2AC	histone cluster 1, H2ac
									TC17000525.hg.1	11.18	11.88	-1.63	0.0021	0.5833	ATP6V0A1	ATPase, H+ transporting, lysosomal V0 subunit a1		TC10000813.hg.1	14.09	13.4	1.61	0.0004	0.1948	ACSL5	acyl-CoA synthetase long-chain family member 5
									TC16001458.hg.1	11.53	12.23	-1.63	0.0069	0.6631	DCTN5	dynactin 5 (p25)		TC11002392.hg.1	9.75	9.07	1.61	0.0228	0.5148	SNORD14D	small nucleolar RNA, C/D box 14D
									TC15001244.hg.1	7.2	7.91	-1.63	0.0071	0.6665	PPP1R14D	protein phosphatase 1, regulatory (inhibitor) subunit 14D		TC13001526.hg.1	7.04	6.36	1.61	0.0233	0.5156
									TC01003860.hg.1	12.01	12.72	-1.63	0.0474	0.8014				TC01002394.hg.1	6.02	5.34	1.6	0.0015	0.2864
									TC20000166.hg.1	9.16	9.86	-1.62	0.0009	0.5297	ENTPD6	ectonucleoside triphosphate diphosphohydrolase 6 (putative)		TC01002741.hg.1	11.34	10.66	1.6	0.0019	0.3065	JAK1	Janus kinase 1
									TC01003861.hg.1	10.89	11.58	-1.62	0.0032	0.5833				TC03001845.hg.1	10.41	9.73	1.6	0.0108	0.4366	HMGN2P25	high mobility group nucleosomal binding domain 2 pseudogene 25
									TC17001306.hg.1	6.86	7.56	-1.62	0.0054	0.6409	TLCD1	TLC domain containing 1		TC03001985.hg.1	6.36	5.68	1.6	0.0079	0.4163	LRRC31	leucine rich repeat containing 31
									TC13000421.hg.1	10.63	11.32	-1.62	0.0086	0.6909	LAMP1	lysosomal-associated membrane protein 1		TC0Y000187.hg.1	5.67	4.99	1.6	0.0166	0.4821
									TC19001588.hg.1	10.24	10.94	-1.62	0.0101	0.6928	ETHE1	ethylmalonic encephalopathy 1		TC17000536.hg.1	7.16	6.48	1.6	0.0023	0.3124	WNK4	WNK lysine deficient protein kinase 4
									TC04000809.hg.1	7.77	8.47	-1.62	0.012	0.6947	RAPGEF2	Rap guanine nucleotide exchange factor 2		TC17001138.hg.1	7.58	6.9	1.6	0.0084	0.4179	LINC00675	long intergenic non-protein coding RNA 675
									TC0X000715.hg.1	6.24	6.93	-1.62	0.0145	0.6952	TMEM185A	transmembrane protein 185A		TC21000169.hg.1	14.52	13.84	1.6	0.0112	0.4396	ETS2	v-ets avian erythroblastosis virus E26 oncogene homolog 2
									TC0X001752.hg.1	10.48	11.18	-1.62	0.0262	0.7565	MED12	mediator complex subunit 12
									TC08001431.hg.1	15.54	16.23	-1.62	0.0496	0.803	CDH17	cadherin 17, LI cadherin (liver-intestine)
									TC11001616.hg.1	4	4.69	-1.61	0.0028	0.5833
									TC0X000781.hg.1	9.69	10.37	-1.61	0.0039	0.5966	F8A2; F8A3; F8A1	coagulation factor VIII-associated 2; coagulation factor VIII-associated 3; coagulation factor VIII-associated 1
									TC08002623.hg.1	6.4	7.09	-1.61	0.0039	0.5966	FBXL6	F-box and leucine-rich repeat protein 6
									TC08001978.hg.1	7.3	7.98	-1.61	0.0042	0.6151	TMEM70	transmembrane protein 70
									TC03000611.hg.1	4.21	4.9	-1.61	0.0059	0.6442	PLA1A	phospholipase A1 member A
									TC20000271.hg.1	14.19	14.87	-1.61	0.0063	0.6566	RPN2	ribophorin II
									TC16001020.hg.1	5.43	6.12	-1.61	0.008	0.6829	GDPD3	glycerophosphodiester phosphodiesterase domain containing 3
									TC03003358.hg.1	7.41	8.1	-1.61	0.0099	0.6928	ACY1	aminoacylase 1
									TC10001565.hg.1	7.38	8.07	-1.61	0.0145	0.6952
									TC15000324.hg.1	10.24	10.93	-1.61	0.0289	0.7684	TMEM62	transmembrane protein 62
									TC07001373.hg.1	8.75	9.43	-1.6	0.0029	0.5833	DDC	dopa decarboxylase
									TC14001351.hg.1	5.82	6.5	-1.6	0.0119	0.6947
									TC07002863.hg.1	6.85	7.53	-1.6	0.0397	0.7961
									TC01003492.hg.1	6.23	5.55	1.6	0.0003	0.5297
									TC09002027.hg.1	6.27	5.59	1.6	0.0005	0.5297
									TC09002101.hg.1	5.19	4.51	1.6	0.0053	0.6357	FAM120A	family with sequence similarity 120A
									TC10000916.hg.1	10.25	9.58	1.6	0.0063	0.6566
									TC01003054.hg.1	8.41	7.73	1.6	0.0088	0.6909	NOTCH2	notch 2
									TC04002614.hg.1	10.97	10.29	1.6	0.0187	0.7334	THAP9-AS1	THAP9 antisense RNA 1
									TC11001623.hg.1	5.22	4.55	1.6	0.0212	0.7392
									TC15000167.hg.1	8.58	7.9	1.6	0.0348	0.7877
									TC15001126.hg.1	8.58	7.9	1.6	0.0348	0.7877
									TC04001658.hg.1	13.3	12.62	1.6	0.0374	0.7928
									TC14000943.hg.1	8.16	7.49	1.6	0.0423	0.7976	AJUBA	ajuba LIM protein
									TC16000970.hg.1	7.54	6.85	1.61	0.0008	0.5297
									TC18000377.hg.1	8.13	7.44	1.61	0.0017	0.5833	PTPN2	protein tyrosine phosphatase, non-receptor type 2
									TC08000106.hg.1	5.51	4.82	1.61	0.0028	0.5833
									TC18001006.hg.1	10.98	10.3	1.61	0.0061	0.6566	PSMG2	proteasome (prosome, macropain) assembly chaperone 2
									TC0X000860.hg.1	12.7	12.01	1.61	0.007	0.6657
									TC15000904.hg.1	6.29	5.61	1.61	0.0145	0.6952
									TC09001930.hg.1	5.36	4.68	1.61	0.0336	0.7835
									TC01001074.hg.1	8.55	7.87	1.61	0.0375	0.7938	SRGAP2B	SLIT-ROBO Rho GTPase activating protein 2B
									TC18000348.hg.1	6.15	5.45	1.62	0.0001	0.4502
									TC14000805.hg.1	5.84	5.15	1.62	0.0007	0.5297
									TC18000059.hg.1	7.48	6.79	1.62	0.0009	0.5297	CHMP1B	charged multivesicular body protein 1B
									TC16000250.hg.1	16.78	16.08	1.62	0.0025	0.5833	MIR548D2	microRNA 548d-2
									TC17002507.hg.1	6.42	5.73	1.62	0.0029	0.5833
									TC11001585.hg.1	6.29	5.6	1.62	0.0152	0.6995	SYT13	synaptotagmin XIII
									TC01005769.hg.1	7.91	7.21	1.62	0.0274	0.7653
									TC03000930.hg.1	11.93	11.24	1.62	0.0392	0.7961	ECT2	epithelial cell transforming 2
									TC07000539.hg.1	5.22	4.52	1.63	0.0013	0.5833	CFAP69	cilia and flagella associated protein 69
									TC18000090.hg.1	9.96	9.25	1.63	0.0078	0.6819	MIB1	mindbomb E3 ubiquitin protein ligase 1
									TC18000427.hg.1	7.32	6.62	1.63	0.0121	0.6947
									TC12001227.hg.1	12.55	11.84	1.63	0.0274	0.765	YBX3	Y box binding protein 3
									TC06003871.hg.1	6.36	5.66	1.63	0.0322	0.7802
									TC07001747.hg.1	10.95	10.24	1.63	0.0409	0.7964	LAMB1	laminin, beta 1
									TC01000314.hg.1	8.24	7.54	1.63	0.0423	0.7976	CLIC4	chloride intracellular channel 4
									TC06001097.hg.1	9.28	8.57	1.64	0.0081	0.6829	MTHFD1L	methylenetetrahydrofolate dehydrogenase (NADP+ dependent) 1-like
									TC04001013.hg.1	17.64	16.93	1.64	0.0085	0.6904
									TC07000965.hg.1	13.86	13.14	1.64	0.0125	0.6947	MIR548T	microRNA 548t
									TC07000265.hg.1	12.59	11.88	1.64	0.0309	0.7767
									TC03002276.hg.1	9.44	8.72	1.65	0.0005	0.5297
									TC15000172.hg.1	6.43	5.71	1.65	0.0008	0.5297
									TC15000215.hg.1	6.43	5.71	1.65	0.0008	0.5297
									TC15001121.hg.1	6.43	5.71	1.65	0.0008	0.5297
									TC15001148.hg.1	6.43	5.71	1.65	0.0008	0.5297
									TC06001964.hg.1	10.74	10.02	1.65	0.0017	0.5833	PNISR	PNN-interacting serine/arginine-rich protein
									TC19002670.hg.1	7.7	6.98	1.65	0.0024	0.5833	ZNF8	zinc finger protein 8
									TC09001258.hg.1	5.93	5.21	1.65	0.0029	0.5833	TLE1	transducin-like enhancer of split 1 (E(sp1) homolog, Drosophila)
									TC06003303.hg.1	6.33	5.61	1.65	0.0058	0.6429
									TC12000054.hg.1	4.12	3.4	1.65	0.0171	0.7151
									TC19000699.hg.1	7.24	6.51	1.65	0.0178	0.7234	EMP3	epithelial membrane protein 3
									TC10002196.hg.1	7.52	6.79	1.65	0.0416	0.7976	FAS	Fas cell surface death receptor
									TC18000277.hg.1	8.32	7.59	1.66	0.0176	0.7234	ENOSF1	enolase superfamily member 1
									TC0X000075.hg.1	10.71	9.98	1.66	0.0213	0.7392
									TC03001204.hg.1	6.22	5.49	1.66	0.0218	0.7392
									TC18000077.hg.1	6.69	5.96	1.66	0.0235	0.7439	ANKRD20A5P	ankyrin repeat domain 20 family, member A5, pseudogene
									TC06000628.hg.1	7.82	7.09	1.66	0.0284	0.7684	SLC25A27	solute carrier family 25, member 27
									TC09001473.hg.1	15.34	14.59	1.67	0.0022	0.5833	TXN	thioredoxin
									TC14000397.hg.1	8.5	7.77	1.67	0.0036	0.5833	FUT8	fucosyltransferase 8 (alpha (1,6) fucosyltransferase)
									TC06001961.hg.1	8.64	7.9	1.67	0.0085	0.6904	FBXL4	F-box and leucine-rich repeat protein 4
									TC06001807.hg.1	6.48	5.74	1.67	0.0313	0.7784	GSTA4	glutathione S-transferase alpha 4
									TC14001992.hg.1	11.82	11.09	1.67	0.0415	0.7976	MIS18BP1	MIS18 binding protein 1
									TC01004688.hg.1	11.54	10.79	1.68	0.0091	0.6928
									TC01003176.hg.1	8.63	7.88	1.68	0.0371	0.7905
									TC03000824.hg.1	14.55	13.8	1.68	0.0495	0.803	MIR548H2	microRNA 548h-2
									TC01001079.hg.1	8.08	7.32	1.69	0.0038	0.5869
									TC19001221.hg.1	13.76	13.01	1.69	0.0107	0.6941
									TC06001777.hg.1	10.83	10.08	1.69	0.0274	0.765	TNFRSF21	tumor necrosis factor receptor superfamily, member 21
									TC0X002006.hg.1	9.28	8.51	1.7	0.0178	0.7234	PHKA2	phosphorylase kinase, alpha 2 (liver)
									TC06001615.hg.1	5.64	4.87	1.7	0.02	0.7392
									TC06001955.hg.1	6.36	5.6	1.7	0.0224	0.7392	GPR63	G protein-coupled receptor 63
									TC01004101.hg.1	12.87	12.11	1.7	0.0367	0.7905
									TC0X000049.hg.1	6.1	5.32	1.71	0.0002	0.4828
									TC06003087.hg.1	8.88	8.11	1.71	0.0315	0.7784
									TC14000419.hg.1	6.7	5.93	1.71	0.0319	0.7785	SMOC1	SPARC related modular calcium binding 1
									TC03001255.hg.1	8.05	7.26	1.72	0.0006	0.5297	SLC4A7	solute carrier family 4, sodium bicarbonate cotransporter, member 7
									TC11002761.hg.1	5.06	4.28	1.72	0.0104	0.6928	ANO1	anoctamin 1, calcium activated chloride channel
									TC18000282.hg.1	7.37	6.58	1.72	0.0115	0.6947	METTL4	methyltransferase like 4
									TC10002529.hg.1	6.21	5.44	1.72	0.0168	0.7139
									TC12002392.hg.1	8.53	7.74	1.73	0.0202	0.7392
									TC15000210.hg.1	8.14	7.35	1.73	0.0392	0.7961
									TC20000737.hg.1	5.11	4.31	1.74	0.0003	0.5297
									TC14000464.hg.1	6.79	6	1.74	0.0022	0.5833	YLPM1	YLP motif containing 1
									TC04001023.hg.1	5.91	5.11	1.74	0.0042	0.6151
									TC04002922.hg.1	5.79	4.99	1.74	0.0111	0.6947	RASGEF1B	RasGEF domain family member 1B
									TC15001156.hg.1	6.84	6.05	1.74	0.0116	0.6947
									TC02000373.hg.1	12.43	11.63	1.74	0.0125	0.6947
									TC09000498.hg.1	9.58	8.78	1.75	0.0057	0.6422	GALNT12	polypeptide N-acetylgalactosaminyltransferase 12
									TC06003578.hg.1	7.54	6.74	1.75	0.0476	0.8014
									TC16000152.hg.1	12.49	11.68	1.76	0.0028	0.5833	MIR548X	microRNA 548x
									TC10002216.hg.1	8.65	7.83	1.76	0.0151	0.6994	PCGF5	polycomb group ring finger 5
									TC20001518.hg.1	5.66	4.83	1.77	8.11e-05	0.3898
									TC0Y000239.hg.1	7.12	6.3	1.77	0.0048	0.6314	PRKY	protein kinase, Y-linked, pseudogene
									TC02004412.hg.1	6.82	6	1.77	0.0098	0.6928	ANKRD36C	ankyrin repeat domain 36C
									TC10001559.hg.1	7.52	6.69	1.77	0.0101	0.6928	PIK3AP1	phosphoinositide-3-kinase adaptor protein 1
									TC08000125.hg.1	6.27	5.44	1.78	0.0011	0.5833	ZDHHC2	zinc finger, DHHC-type containing 2
									TC05001757.hg.1	7.71	6.87	1.78	0.0021	0.5833
									TC17002248.hg.1	11.68	10.85	1.78	0.0179	0.7255
									TC01002669.hg.1	9.22	8.39	1.78	0.0268	0.7615	LRP8	LDL receptor related protein 8
									TC04002024.hg.1	7.77	6.93	1.79	0.0164	0.7139
									TC11000317.hg.1	4.92	4.07	1.8	0.0065	0.6566	KIAA1549L	KIAA1549-like
									TC02003819.hg.1	5.14	4.29	1.81	0.0095	0.6928
									TC11003141.hg.1	6.21	5.36	1.81	0.0126	0.6947	SYT13	synaptotagmin XIII
									TC01004603.hg.1	9.3	8.44	1.81	0.0153	0.6999	SARS	seryl-tRNA synthetase
									TC05000724.hg.1	5.5	4.64	1.82	0.0007	0.5297
									TC01001136.hg.1	7.61	6.74	1.82	0.0291	0.7684	RNVU1-3	RNA, variant U1 small nuclear 3
									TC01001071.hg.1	7.61	6.74	1.82	0.0291	0.7684
									TC19002665.hg.1	6.63	5.76	1.83	0.0486	0.803	ZNF134	zinc finger protein 134
									TC09000354.hg.1	10.32	9.44	1.84	1.15e-05	0.1817	VPS13A	vacuolar protein sorting 13 homolog A (S. cerevisiae)
									TC0Y000030.hg.1	6.48	5.6	1.84	0.0034	0.5833	PRKY	protein kinase, Y-linked, pseudogene
									TC06002862.hg.1	7.01	6.12	1.85	0.0037	0.5833
									TC18000272.hg.1	9.94	9.06	1.85	0.0317	0.7784	THOC1	THO complex 1
									TC14001771.hg.1	6.91	6.01	1.86	0.0019	0.5833
									TC08000104.hg.1	6.92	6.02	1.86	0.0037	0.5833
									TC0X000350.hg.1	6.1	5.21	1.86	0.0057	0.6422	TLE1P1	transducin-like enhancer of split 1 pseudogene 1
									TC0X000809.hg.1	8.41	7.49	1.89	0.0066	0.6566	PRKX	protein kinase, X-linked
									TC06003131.hg.1	7.27	6.36	1.89	0.0131	0.6947
									TC07000328.hg.1	8.05	7.12	1.9	0.0349	0.7882	EGFR	epidermal growth factor receptor
									TC09001950.hg.1	7.47	6.51	1.94	0.0005	0.5297
									TC14001735.hg.1	10.77	9.82	1.94	0.0031	0.5833	FUT8	fucosyltransferase 8 (alpha (1,6) fucosyltransferase)
									TC14001804.hg.1	5.77	4.79	1.96	0.0054	0.6409
									TC15000025.hg.1	7.08	6.08	1.99	0.0031	0.5833
									TC15000138.hg.1	7.08	6.08	1.99	0.0031	0.5833
									TC15000149.hg.1	7.08	6.08	1.99	0.0031	0.5833
									TC15000208.hg.1	7.08	6.08	1.99	0.0031	0.5833
									TC15001013.hg.1	7.08	6.08	1.99	0.0031	0.5833
									TC15001052.hg.1	7.08	6.08	1.99	0.0031	0.5833
									TC15001060.hg.1	7.08	6.08	1.99	0.0031	0.5833
									TC15001064.hg.1	7.08	6.08	1.99	0.0031	0.5833
									TC15001094.hg.1	7.08	6.08	1.99	0.0031	0.5833
									TC15001114.hg.1	7.08	6.08	1.99	0.0031	0.5833
									TC15001128.hg.1	7.08	6.08	1.99	0.0031	0.5833
									TC15001155.hg.1	7.08	6.08	1.99	0.0031	0.5833
									TC03001532.hg.1	10.36	9.36	2	0.0036	0.5833	LRIG1	leucine-rich repeats and immunoglobulin-like domains 1
									TC18000011.hg.1	10.54	9.53	2.02	0.0101	0.6928	SMCHD1	structural maintenance of chromosomes flexible hinge domain containing 1
									TC18000070.hg.1	8.93	7.89	2.06	0.0041	0.6037	CEP192	centrosomal protein 192kDa
									TC06001896.hg.1	7.6	6.56	2.06	0.0155	0.7024	HMGN3	high mobility group nucleosomal binding domain 3
									TC12001239.hg.1	6.76	5.71	2.07	0.0245	0.7486	TAS2R30; TAS2R31	taste receptor, type 2, member 30; taste receptor, type 2, member 31
									TC09000265.hg.1	7.8	6.75	2.08	0.0045	0.6189	RP11-187C18.2
									TC06000301.hg.1	8.73	7.65	2.11	0.0286	0.7684
									TC11001142.hg.1	7.48	6.39	2.13	0.003	0.5833	SPA17	sperm autoantigenic protein 17
									TC07001990.hg.1	15.44	14.33	2.15	0.0149	0.6952	MIR548I4	microRNA 548i-4
									TC18000278.hg.1	12.23	11.09	2.2	0.008	0.6829	YES1	YES proto-oncogene 1, Src family tyrosine kinase
									TC02002124.hg.1	5.76	4.56	2.29	0.0358	0.7883
									TC07002321.hg.1	8.61	7.41	2.3	0.0439	0.8014	EGFR	epidermal growth factor receptor
									TC18000006.hg.1	9.82	8.38	2.71	0.0113	0.6947	TYMS	thymidylate synthetase
									TC20001519.hg.1	6.51	5.03	2.79	1.03e-05	0.1817
									TC20000738.hg.1	7.19	5.53	3.14	6.12e-06	0.1817
									TC06001392.hg.1	8.24	6.51	3.32	0.0084	0.688
