# Supplementary material for: Comparative Analysis of Patient-Matched PDOs Revealed a Reduction in OLFM4-Associated Clusters in Metastatic Lesions in Colorectal Cancer
Source: Stem Cell Reports. 2021 Mar 11;16(4):954–67. doi: 10.1016/j.stemcr.2021.02.012 (PMC8072036; doi:10.1016/j.stemcr.2021.02.012)
Supplement: Table S3. Expression of Metastatic Signature Genes in PDOs Derived from Primary Tumors and the Patient-Matched Metastatic Lesions [file mmc4.xlsx]

## Sheet: Table S5
Table S3. Expression of metastatic signature genes in PDOs derived from primary tumors and the patient matched metastatic lesions.
ID	metastasis.Avg..log2.	primary.Avg..log2.	Fold.Change	P.val	FDR.P.val	Gene.Symbol	Description
TC13000228.hg.1	10.42	13.48	-8.36	0.0017	0.7607	OLFM4	olfactomedin 4
TC11000039.hg.1	5.61	7.41	-3.48	0.0005	0.4719	MUC2	mucin 2, oligomeric mucus/gel-forming
TC03003289.hg.1	8.02	9.78	-3.4	0.0132	0.9715	MUC4	mucin 4, cell surface associated
TC17001904.hg.1	7.09	8.82	-3.33	4.78e-06	0.0937	ST6GALNAC1	ST6 (alpha-N-acetyl-neuraminyl-2,3-beta-galactosyl-1,3)-N-acetylgalactosaminide alpha-2,6-sialyltransferase 1
TC01004601.hg.1	7.27	8.66	-2.61	0.0108	0.9438	KIAA1324	KIAA1324
TC20001671.hg.1	5.39	6.7	-2.47	0.0003	0.352	PMEPA1	prostate transmembrane protein, androgen induced 1
TC09001769.hg.1	7.45	8.75	-2.46	3.09e-05	0.2046	NRARP	NOTCH-regulated ankyrin repeat protein
TC04000499.hg.1	4.29	5.57	-2.42	3.59e-05	0.2046	ATOH1	atonal bHLH transcription factor 1
TC07000639.hg.1	6.73	8	-2.41	0.0002	0.3352	MUC12	mucin 12, cell surface associated
TC19001560.hg.1	8.41	9.65	-2.36	0.0378	0.9991	CEACAM7	carcinoembryonic antigen-related cell adhesion molecule 7
TC08001401.hg.1	6.01	7.24	-2.34	0.0315	0.9991	CALB1	calbindin 1
TC04000313.hg.1	5.07	6.21	-2.2	0.0013	0.7009	KIT	v-kit Hardy-Zuckerman 4 feline sarcoma viral oncogene homolog
TC20000876.hg.1	9.22	10.35	-2.19	0.0071	0.9385	SLPI	secretory leukocyte peptidase inhibitor
TC11001728.hg.1	6.93	8	-2.1	0.002	0.7886	LRP4	LDL receptor related protein 4
TC10000593.hg.1	8.25	9.24	-1.99	0.0099	0.9438	CDHR1	cadherin-related family member 1
TC11002313.hg.1	4.14	5.11	-1.96	5.55e-06	0.0937	NXPE1	neurexophilin and PC-esterase domain family, member 1
TC07002249.hg.1	4.95	5.91	-1.94	0.0007	0.5435	NPSR1	neuropeptide S receptor 1
TC11002314.hg.1	4.81	5.77	-1.94	0.0001	0.266	NXPE4	neurexophilin and PC-esterase domain family, member 4
TC07003151.hg.1	5.99	6.92	-1.91	0.0292	0.9991	GRM8	glutamate receptor, metabotropic 8
TC01003050.hg.1	11.49	12.42	-1.9	0.0279	0.9991	HMGCS2	3-hydroxy-3-methylglutaryl-CoA synthase 2 (mitochondrial)
TC10000093.hg.1	7.64	8.56	-1.89	0.0349	0.9991	CAMK1D	calcium/calmodulin-dependent protein kinase ID
TC05002611.hg.1	15.52	16.44	-1.89	0.0004	0.3786	SLC12A2	solute carrier family 12 (sodium/potassium/chloride transporter), member 2
TC06001010.hg.1	9.67	10.58	-1.88	0.0002	0.31	MYB	v-myb avian myeloblastosis viral oncogene homolog
TC17001254.hg.1	7.65	8.53	-1.84	0.0021	0.8035	LGALS9C; LGALS9B	lectin, galactoside-binding, soluble, 9C; lectin, galactoside-binding, soluble, 9B
TC19001527.hg.1	4.9	5.76	-1.81	7.47e-05	0.266	FCGBP	Fc fragment of IgG binding protein
TC01004503.hg.1	7.66	8.48	-1.77	0.0048	0.8978	PRKACB	protein kinase, cAMP-dependent, catalytic, beta
TC04001152.hg.1	8.31	9.13	-1.76	0.0004	0.4099	ATP8A1	ATPase, aminophospholipid transporter (APLT), class I, type 8A, member 1
TC06000675.hg.1	9.48	10.25	-1.71	0.0044	0.8978	FAM83B	family with sequence similarity 83, member B
TC01000288.hg.1	10.58	11.35	-1.7	0.0037	0.8882	EPHB2	EPH receptor B2
TC04002940.hg.1	8.15	8.92	-1.7	0.0247	0.9991	PROM1	prominin 1
TC12002721.hg.1	5.17	5.93	-1.69	0.0001	0.266	LOC101929549	uncharacterized LOC101929549
TC01002569.hg.1	6.22	6.92	-1.63	0.0092	0.9438	GUCA2A	guanylate cyclase activator 2A (guanylin)
TC10000081.hg.1	5.71	6.39	-1.61	0.0019	0.7775	CELF2	CUGBP, Elav-like family member 2
TC16000524.hg.1	10.85	11.54	-1.61	0.0263	0.9991	CES2	carboxylesterase 2
TC11003334.hg.1	6.78	5.98	1.74	0.0098	0.9438	RDX	radixin
TC02002478.hg.1	9.11	8.18	1.91	0.0003	0.3786	DPP4	dipeptidyl-peptidase 4
TC0X000992.hg.1	7.26	6.23	2.05	0.0035	0.8882	SLC9A7	solute carrier family 9, subfamily A (NHE7, cation proton antiporter 7), member 7
TC06002062.hg.1	10.41	9.36	2.08	0.0071	0.9385	MAN1A1	mannosidase, alpha, class 1A, member 1
TC07003068.hg.1	6.8	5.55	2.37	1.77e-06	0.0937	PON3	paraoxonase 3
TC07001579.hg.1	8.69	7.32	2.58	0.0003	0.3418	ABCB1	ATP binding cassette subfamily B member 1
TC10000715.hg.1	7.74	6.29	2.73	0.0006	0.4965	ABCC2	ATP binding cassette subfamily C member 2
