# Supplementary material for: Comparative Analysis of Patient-Matched PDOs Revealed a Reduction in OLFM4-Associated Clusters in Metastatic Lesions in Colorectal Cancer
Source: Stem Cell Reports. 2021 Mar 11;16(4):954–67. doi: 10.1016/j.stemcr.2021.02.012 (PMC8072036; doi:10.1016/j.stemcr.2021.02.012)
Supplement: Table S4. Expression of ISC Signatures (319 Genes Reported by Munoz et al., 2012) in PDOs Derived from Primary Tumors and the Patient-Matched Metastatic Lesions [file mmc5.xlsx]

## Sheet: Table S6 
Table S4. Expression of ISC signatures (319 genes reported by Munoz et al. 2012) in PDOs derived from primary tumors and the patient matched metastatic lesions.
	metastasis.Avg..log2.	primary.Avg..log2.	Fold.Change	P.val	FDR.P.val	Gene.Symbol	Description
TC13000228.hg.1	10.42	13.48	-8.36	0.0017	0.7607	OLFM4	olfactomedin 4
TC12000624.hg.1	11.49	12.53	-2.06	0.0194	0.9991	LGR5	leucine-rich repeat containing G protein-coupled receptor 5
TC05000612.hg.1	14.84	15.77	-1.9	0.0003	0.3418	SLC12A2	solute carrier family 12 (sodium/potassium/chloride transporter), member 2
TC05000478.hg.1	6.81	7.54	-1.65	0.0064	0.9185	RGMB	repulsive guidance molecule family member b
TC03001007.hg.1	7.79	8.46	-1.58	0.0483	0.9991	EPHB3	EPH receptor B3
TC01000808.hg.1	6.68	7.23	-1.46	0.0067	0.9214	PRKACB	protein kinase, cAMP-dependent, catalytic, beta
TC11000332.hg.1	12.06	12.58	-1.43	0.0495	0.9991	CD44	CD44 molecule (Indian blood group)
TC01001767.hg.1	8.34	8.83	-1.41	0.1378	0.9991	DTL	denticleless E3 ubiquitin protein ligase homolog (Drosophila)
TC10000670.hg.1	6.66	7.15	-1.4	0.0286	0.9991	PLCE1	phospholipase C, epsilon 1
TC12003210.hg.1	10.88	11.35	-1.38	0.0039	0.8904	ETV6	ets variant 6
TC06001059.hg.1	7.57	8.02	-1.37	0.2621	0.9991	UTRN	utrophin
TC06001189.hg.1	8.86	9.31	-1.37	0.1302	0.9991	SMOC2	SPARC related modular calcium binding 2
TC01001791.hg.1	9.86	10.3	-1.36	0.1032	0.9991	CENPF	centromere protein F
TC12000203.hg.1	5.63	6.07	-1.36	0.0196	0.9991	PTPRO	protein tyrosine phosphatase, receptor type, O
TC01000702.hg.1	8.23	8.66	-1.35	0.041	0.9991	NFIA	nuclear factor I/A
TC02001035.hg.1	9.74	10.15	-1.33	0.065	0.9991	CDCA7	cell division cycle associated 7
TC03002006.hg.1	6.6	7.01	-1.33	0.1823	0.9991	TNFSF10	tumor necrosis factor (ligand) superfamily, member 10
TC03001532.hg.1	8.35	8.73	-1.3	0.0967	0.9991	LRIG1	leucine-rich repeats and immunoglobulin-like domains 1
TC01003662.hg.1	9.14	9.5	-1.29	0.207	0.9991	ASPM	abnormal spindle microtubule assembly
TC10000811.hg.1	4.52	4.89	-1.29	0.0137	0.9827	ADRA2A	adrenoceptor alpha 2A
TC12000969.hg.1	10.35	10.71	-1.29	0.0392	0.9991	MLXIP	MLX interacting protein
TC14000332.hg.1	5.16	5.51	-1.28	0.1883	0.9991	PELI2	pellino E3 ubiquitin protein ligase family member 2
TC01000822.hg.1	4.16	4.5	-1.27	0.0259	0.9991	CLCA1	chloride channel accessory 1
TC09001734.hg.1	7.35	7.68	-1.26	0.1346	0.9991	NOTCH1	notch 1
TC14000604.hg.1	4.93	5.26	-1.26	0.0655	0.9991	AK7	adenylate kinase 7
TC07001798.hg.1	5.3	5.61	-1.25	0.5041	0.9991	CTTNBP2	cortactin binding protein 2
TC05000697.hg.1	7.9	8.2	-1.23	0.209	0.9991	KIF20A	kinesin family member 20A
TC15000881.hg.1	6.63	6.93	-1.23	0.0372	0.9991	SLCO3A1	solute carrier organic anion transporter family, member 3A1
TC03001979.hg.1	7.83	8.13	-1.22	0.0269	0.9991	MECOM	MDS1 and EVI1 complex locus
TC06000762.hg.1	8.54	8.81	-1.21	0.0579	0.9991	BCKDHB	branched chain keto acid dehydrogenase E1, beta polypeptide
TC08000225.hg.1	8.09	8.37	-1.21	0.4222	0.9991	HMBOX1	homeobox containing 1
TC11000010.hg.1	11.85	12.12	-1.21	0.1771	0.9991	IFITM2	interferon induced transmembrane protein 2
TC01002658.hg.1	5.76	6.02	-1.2	0.1573	0.9991	ORC1	origin recognition complex subunit 1
TC01002940.hg.1	4.95	5.21	-1.2	0.0033	0.8882	VAV3	vav 3 guanine nucleotide exchange factor
TC0X000568.hg.1	8.64	8.89	-1.19	0.1395	0.9991	PLS3	plastin 3
TC17001465.hg.1	11.99	12.23	-1.18	0.7615	0.9991	TNS4	tensin 4
TC11000329.hg.1	11.69	11.92	-1.17	0.204	0.9991	EHF	ets homologous factor
TC13000901.hg.1	6.75	6.97	-1.17	0.7505	0.9991	RASA3	RAS p21 protein activator 3
TC18000554.hg.1	3.9	4.12	-1.17	0.0052	0.8978	BCL2	B-cell CLL/lymphoma 2
TC01000860.hg.1	6.65	6.86	-1.16	0.0091	0.9438	CCDC18	coiled-coil domain containing 18
TC03000760.hg.1	9.31	9.53	-1.16	0.0823	0.9991	ZBTB38	zinc finger and BTB domain containing 38
TC04000768.hg.1	8.92	9.14	-1.16	0.5988	0.9991	FHDC1	FH2 domain containing 1
TC07002236.hg.1	4.8	5.01	-1.16	0.9028	0.9991	AQP1	aquaporin 1 (Colton blood group)
TC08001016.hg.1	5.51	5.72	-1.16	0.1568	0.9991	PSD3	pleckstrin and Sec7 domain containing 3
TC09000005.hg.1	6.83	7.05	-1.16	0.0275	0.9991	KANK1	KN motif and ankyrin repeat domains 1
TC10001063.hg.1	9.38	9.59	-1.16	0.5598	0.9991	FAM171A1	family with sequence similarity 171, member A1
TC12001439.hg.1	8.65	8.87	-1.16	0.2823	0.9991	VDR	vitamin D (1,25- dihydroxyvitamin D3) receptor
TC07001184.hg.1	8.69	8.89	-1.15	0.3091	0.9991	CDCA7L	cell division cycle associated 7-like
TC13000111.hg.1	8.14	8.34	-1.15	0.4281	0.9991	BRCA2	breast cancer 2, early onset
TC19000454.hg.1	7.71	7.91	-1.15	0.1464	0.9991	GRAMD1A	GRAM domain containing 1A
TC17002855.hg.1	11.13	11.32	-1.14	0.3569	0.9991	AXIN2	axin 2
TC01002891.hg.1	9.17	9.35	-1.13	0.863	0.9991	CNN3	calponin 3, acidic
TC06000135.hg.1	11	11.18	-1.13	0.0483	0.9991	SOX4	SRY box 4
TC11000066.hg.1	7.52	7.7	-1.13	0.7899	0.9991	KCNQ1	potassium channel, voltage gated KQT-like subfamily Q, member 1
TC02000443.hg.1	6.3	6.45	-1.12	0.2753	0.9991	ALMS1	Alstrom syndrome protein 1
TC07001164.hg.1	4.65	4.82	-1.12	0.085	0.9991	AGR3	anterior gradient 3, protein disulphide isomerase family member
TC14001123.hg.1	7.01	7.17	-1.12	0.1407	0.9991	NIN	ninein (GSK3B interacting protein)
TC14001140.hg.1	6.67	6.84	-1.12	0.2338	0.9991	TXNDC16	thioredoxin domain containing 16
TC16000857.hg.1	11.36	11.52	-1.12	0.1047	0.9991	EMP2	epithelial membrane protein 2
TC16002040.hg.1	8.07	8.23	-1.12	0.1133	0.9991	ERI2	ERI1 exoribonuclease family member 2
TC02002504.hg.1	10.89	11.04	-1.11	0.5102	0.9991	STK39	serine threonine kinase 39
TC03000985.hg.1	8.64	8.79	-1.11	0.4533	0.9991	KLHL24	kelch-like family member 24
TC07001603.hg.1	9.35	9.5	-1.11	0.4143	0.9991	CDK6	cyclin-dependent kinase 6
TC06002119.hg.1	4.61	4.74	-1.1	0.8947	0.9991	VNN1	vanin 1
TC11001230.hg.1	14.56	14.7	-1.1	0.2774	0.9991	IFITM3	interferon induced transmembrane protein 3
TC13000899.hg.1	7.8	7.95	-1.1	0.1693	0.9991	GAS6	growth arrest-specific 6
TC19000180.hg.1	10.99	11.13	-1.1	0.349	0.9991	SLC44A2	solute carrier family 44 (choline transporter), member 2
TC22000224.hg.1	7.9	8.04	-1.1	0.1862	0.9991	LIMK2	LIM domain kinase 2
TC01001607.hg.1	4.52	4.65	-1.09	0.3708	0.9991	PLA2G4A	phospholipase A2, group IVA (cytosolic, calcium-dependent)
TC01001661.hg.1	6.27	6.4	-1.09	0.8672	0.9991	NAV1	neuron navigator 1
TC08000749.hg.1	12.17	12.3	-1.09	0.6552	0.9991	MYC	v-myc avian myelocytomatosis viral oncogene homolog
TC18000018.hg.1	6.63	6.75	-1.09	0.1623	0.9991	TGIF1	TGFB-induced factor homeobox 1
TC19000757.hg.1	5.92	6.05	-1.09	0.0725	0.9991	POLD1	polymerase (DNA directed), delta 1, catalytic subunit
TC19001713.hg.1	6.71	6.83	-1.09	0.1623	0.9991	TEAD2	TEA domain family member 2
TC03000608.hg.1	6.11	6.22	-1.08	0.6269	0.9991	POGLUT1	protein O-glucosyltransferase 1
TC03000692.hg.1	6.21	6.32	-1.08	0.1211	0.9991	IFT122	intraflagellar transport 122
TC04000331.hg.1	9.85	9.97	-1.08	0.5281	0.9991	PAICS	phosphoribosylaminoimidazole carboxylase, phosphoribosylaminoimidazole succinocarboxamide synthetase
TC12001752.hg.1	10.88	10.98	-1.08	0.7084	0.9991	NAP1L1	nucleosome assembly protein 1-like 1
TC20000063.hg.1	10.71	10.83	-1.08	0.5947	0.9991	MCM8	minichromosome maintenance 8 homologous recombination repair factor
TC03001378.hg.1	7.45	7.55	-1.07	0.6801	0.9991	PLXNB1	plexin B1
TC04001476.hg.1	5.73	5.82	-1.07	0.8636	0.9991	TIFA	TRAF-interacting protein with forkhead-associated domain
TC11000484.hg.1	8.71	8.81	-1.07	0.2666	0.9991	DTX4	deltex 4, E3 ubiquitin ligase
TC13000112.hg.1	10.6	10.69	-1.07	0.295	0.9991	PDS5B	PDS5 cohesin associated factor B
TC16000023.hg.1	5.82	5.92	-1.07	0.0749	0.9991	WDR90	WD repeat domain 90
TC03001661.hg.1	7.63	7.71	-1.06	0.5426	0.9991	SPICE1	spindle and centriole associated protein 1
TC06001245.hg.1	4.77	4.85	-1.06	0.6758	0.9991	NRN1	neuritin 1
TC09000597.hg.1	7.27	7.35	-1.06	0.3296	0.9991	TRIM32	tripartite motif containing 32
TC11000770.hg.1	5.45	5.52	-1.06	0.2666	0.9991	ATG16L2	autophagy related 16-like 2
TC12002153.hg.1	7.63	7.72	-1.06	0.4281	0.9991	POLE	polymerase (DNA directed), epsilon, catalytic subunit
TC15002773.hg.1	6.1	6.18	-1.06	0.6344	0.9991	ELL3	elongation factor RNA polymerase II-like 3
TC01001724.hg.1	4.5	4.58	-1.05	0.8286	0.9991	RASSF5	Ras association (RalGDS/AF-6) domain family member 5
TC01002952.hg.1	5.88	5.95	-1.05	0.2611	0.9991	PSRC1	proline/serine-rich coiled-coil 1
TC01006348.hg.1	6.19	6.26	-1.05	0.8033	0.9991	IFFO2	intermediate filament family orphan 2
TC04001402.hg.1	6.84	6.91	-1.05	0.6984	0.9991	TSPAN5	tetraspanin 5
TC05001843.hg.1	4.62	4.7	-1.05	0.2704	0.9991	SPATA24	spermatogenesis associated 24
TC06001551.hg.1	5.11	5.18	-1.05	0.6203	0.9991	ZBTB12	zinc finger and BTB domain containing 12
TC11003496.hg.1	4.28	4.36	-1.05	0.0094	0.9438	ESAM	endothelial cell adhesion molecule
TC12000843.hg.1	8.19	8.26	-1.05	0.4274	0.9991	UNG	uracil DNA glycosylase
TC16000222.hg.1	3.09	3.16	-1.05	0.8737	0.9991	ACSM3	acyl-CoA synthetase medium-chain family member 3
TC19001289.hg.1	5.29	5.37	-1.05	0.3606	0.9991	ISYNA1	inositol-3-phosphate synthase 1
TC01003985.hg.1	12.95	13	-1.04	0.6963	0.9991	IRF2BP2	interferon regulatory factor 2 binding protein 2
TC04000303.hg.1	3.22	3.27	-1.04	0.4428	0.9991	RASL11B	RAS-like, family 11, member B
TC07001073.hg.1	5.18	5.23	-1.04	0.1283	0.9991	PDGFA	platelet-derived growth factor alpha polypeptide
TC11001277.hg.1	7.32	7.37	-1.04	0.6996	0.9991	ASCL2	achaete-scute family bHLH transcription factor 2
TC16000556.hg.1	6.71	6.76	-1.04	0.4353	0.9991	ZFP90	ZFP90 zinc finger protein
TC17000481.hg.1	7.59	7.65	-1.04	0.781	0.9991	GRB7	growth factor receptor bound protein 7
TC19000069.hg.1	7.86	7.93	-1.04	0.7234	0.9991	NFIC	nuclear factor I/C (CCAAT-binding transcription factor)
TC19001632.hg.1	5.46	5.52	-1.04	0.3032	0.9991	DMPK	dystrophia myotonica-protein kinase
TC22001493.hg.1	7.53	7.59	-1.04	0.4795	0.9991	CSNK1E	casein kinase 1, epsilon
TC01001435.hg.1	5.58	5.62	-1.03	0.5369	0.9991	PBX1	pre-B-cell leukemia homeobox 1
TC01002561.hg.1	5.08	5.13	-1.03	0.4907	0.9991	CITED4	Cbp/p300-interacting transactivator, with Glu/Asp rich carboxy-terminal domain, 4
TC01006332.hg.1	8.04	8.08	-1.03	0.6565	0.9991	EFNA4	ephrin-A4
TC02002733.hg.1	7.86	7.91	-1.03	0.3145	0.9991	LANCL1	LanC lantibiotic synthetase component C-like 1 (bacterial)
TC09001773.hg.1	4.44	4.48	-1.03	0.3962	0.9991	PNPLA7	patatin-like phospholipase domain containing 7
TC10001555.hg.1	6.23	6.27	-1.03	0.9792	0.9994	BLNK	B-cell linker
TC10001571.hg.1	3.44	3.49	-1.03	0.7673	0.9991	SFRP5	secreted frizzled-related protein 5
TC13000500.hg.1	3.23	3.27	-1.03	0.7923	0.9991	SHISA2	shisa family member 2
TC15000433.hg.1	5.11	5.15	-1.03	0.3644	0.9991	TEX9	testis expressed 9
TC17000571.hg.1	5.15	5.2	-1.03	0.2941	0.9991	FZD2	frizzled class receptor 2
TC17000819.hg.1	14.07	14.11	-1.03	0.8045	0.9991	SOX9	SRY box 9
TC18000070.hg.1	7.86	7.9	-1.03	0.6155	0.9991	CEP192	centrosomal protein 192kDa
TC19000106.hg.1	3.52	3.56	-1.03	0.2755	0.9991	NRTN	neurturin
TC19001076.hg.1	4.25	4.28	-1.03	0.7285	0.9991	PTPRS	protein tyrosine phosphatase, receptor type, S
TC01000435.hg.1	7.45	7.47	-1.02	0.3793	0.9991	S100PBP	S100P binding protein
TC01000821.hg.1	3.35	3.37	-1.02	0.443	0.9991	CLCA2	chloride channel accessory 2
TC01001461.hg.1	9.1	9.13	-1.02	0.9163	0.9991	MPZL1	myelin protein zero-like 1
TC02002372.hg.1	5.1	5.13	-1.02	0.4755	0.9991	ZRANB3	zinc finger, RAN-binding domain containing 3
TC03000192.hg.1	5.61	5.64	-1.02	0.5573	0.9991	ACVR2B	activin A receptor type IIB
TC03001489.hg.1	5.69	5.72	-1.02	0.0926	0.9991	IL17RD	interleukin 17 receptor D
TC04000775.hg.1	3.28	3.3	-1.02	0.3551	0.9991	TLR2	toll-like receptor 2
TC05000381.hg.1	3.44	3.47	-1.02	0.4514	0.9991	PDE8B	phosphodiesterase 8B
TC05000817.hg.1	3.57	3.6	-1.02	0.2923	0.9991	AFAP1L1	actin filament associated protein 1-like 1
TC07001288.hg.1	3.41	3.44	-1.02	0.6031	0.9991	ELMO1	engulfment and cell motility 1
TC09001281.hg.1	4.62	4.64	-1.02	0.394	0.9991	GKAP1	G kinase anchoring protein 1
TC15000874.hg.1	6.34	6.36	-1.02	0.4392	0.9991	RCCD1	RCC1 domain containing 1
TC16000825.hg.1	3.58	3.61	-1.02	0.2429	0.9991	SRL	sarcalumenin
TC16000967.hg.1	7.63	7.65	-1.02	0.5407	0.9991	PALB2	partner and localizer of BRCA2
TC16001014.hg.1	4.66	4.69	-1.02	0.8204	0.9991	HIRIP3	HIRA interacting protein 3
TC19000091.hg.1	4.86	4.89	-1.02	0.5823	0.9991	TNFAIP8L1	tumor necrosis factor, alpha-induced protein 8-like 1
TC19001513.hg.1	3.71	3.73	-1.02	0.7159	0.9991	SYCN	syncollin
TC20000169.hg.1	8.72	8.75	-1.02	0.7326	0.9991	GINS1	GINS complex subunit 1 (Psf1 homolog)
TC20000878.hg.1	13.43	13.46	-1.02	0.4131	0.9991	SDC4	syndecan 4
TC22000688.hg.1	5.58	5.61	-1.02	0.8388	0.9991	LARGE	like-glycosyltransferase
TC01000454.hg.1	8.02	8.04	-1.01	0.9706	0.9991	ZMYM1	zinc finger, MYM-type 1
TC01003331.hg.1	6.08	6.09	-1.01	0.5217	0.9991	MEX3A	mex-3 RNA binding family member A
TC02002577.hg.1	7.69	7.7	-1.01	0.6696	0.9991	SESTD1	SEC14 and spectrin domains 1
TC02002808.hg.1	3.96	3.98	-1.01	0.2436	0.9991	EPHA4	EPH receptor A4
TC02005054.hg.1	4.5	4.52	-1.01	0.3183	0.9991	SLC23A3	solute carrier family 23, member 3
TC04000046.hg.1	4.64	4.66	-1.01	0.3679	0.9991	RGS12	regulator of G-protein signaling 12
TC04001014.hg.1	6.45	6.47	-1.01	0.7033	0.9991	AFAP1	actin filament associated protein 1
TC05000657.hg.1	4.87	4.88	-1.01	0.8613	0.9991	TCF7	transcription factor 7 (T-cell specific, HMG-box)
TC05001693.hg.1	3.5	3.51	-1.01	0.8061	0.9991	CDO1	cysteine dioxygenase type 1
TC06001228.hg.1	4.11	4.11	-1.01	0.1736	0.9991	TUBB2B	tubulin, beta 2B class IIb
TC08000902.hg.1	3.43	3.44	-1.01	0.349	0.9991	ANGPT2	angiopoietin 2
TC09001401.hg.1	4.01	4.02	-1.01	0.6523	0.9991	HEMGN	hemogen
TC10001586.hg.1	3.76	3.78	-1.01	0.1277	0.9991	CPN1	carboxypeptidase N, polypeptide 1
TC11002343.hg.1	3.52	3.53	-1.01	0.6443	0.9991	SCN2B	sodium channel, voltage gated, type II beta subunit
TC14000630.hg.1	3.44	3.45	-1.01	0.8054	0.9991	EVL	Enah/Vasp-like
TC15000650.hg.1	3.12	3.13	-1.01	0.2527	0.9991	NR2E3	nuclear receptor subfamily 2, group E, member 3
TC16000158.hg.1	3.41	3.42	-1.01	0.8375	0.9991	CIITA	class II, major histocompatibility complex, transactivator
TC16000721.hg.1	5.84	5.85	-1.01	0.8844	0.9991	RHBDF1	rhomboid 5 homolog 1 (Drosophila)
TC18000164.hg.1	4.21	4.22	-1.01	0.3542	0.9991	SLC14A1	solute carrier family 14 (urea transporter), member 1 (Kidd blood group)
TC01001452.hg.1	7.84	7.84	-1	0.3306	0.9991	POGK	pogo transposable element with KRAB domain
TC02000074.hg.1	3.48	3.49	-1	0.9316	0.9991	GREB1	growth regulation by estrogen in breast cancer 1
TC03000076.hg.1	5.57	5.57	-1	0.7345	0.9991	HDAC11	histone deacetylase 11
TC04000080.hg.1	3.53	3.53	-1	0.8534	0.9991	SORCS2	sortilin-related VPS10 domain containing receptor 2
TC05001742.hg.1	8.19	8.2	-1	0.5603	0.9991	ALDH7A1	aldehyde dehydrogenase 7 family, member A1
TC07001249.hg.1	5.31	5.32	-1	0.8193	0.9991	NOD1	nucleotide-binding oligomerization domain containing 1
TC07001909.hg.1	7.71	7.71	-1	0.186	0.9991	ZC3HAV1L	zinc finger CCCH-type, antiviral 1-like
TC13000790.hg.1	3.54	3.55	-1	0.6339	0.9991	DCT	dopachrome tautomerase
TC15000350.hg.1	9.2	9.21	-1	0.7718	0.9991	SORD	sorbitol dehydrogenase
TC21000138.hg.1	4.15	4.16	-1	0.7899	0.9991	CLIC6	chloride intracellular channel 6
TC21000340.hg.1	14.34	14.34	-1	0.8613	0.9991	APP	amyloid beta (A4) precursor protein
TC22000282.hg.1	7.91	7.91	-1	0.6498	0.9991	CDC42EP1	CDC42 effector protein (Rho GTPase binding) 1
TC07002035.hg.1	3.94	3.94	1	0.5619	0.9991	SMARCD3	SWI/SNF related, matrix associated, actin dependent regulator of chromatin, subfamily d, member 3
TC11000404.hg.1	7.34	7.34	1	0.5264	0.9991	DDB2	damage-specific DNA binding protein 2
TC18000035.hg.1	4.28	4.28	1	0.3307	0.9991	PTPRM	protein tyrosine phosphatase, receptor type, M
TC01001686.hg.1	3.75	3.74	1.01	0.8986	0.9991	PRELP	proline/arginine-rich end leucine-rich repeat protein
TC01003054.hg.1	8.08	8.07	1.01	0.9306	0.9991	NOTCH2	notch 2
TC07001861.hg.1	9.33	9.32	1.01	0.6901	0.9991	TMEM209	transmembrane protein 209
TC0X000296.hg.1	9.25	9.23	1.01	0.9643	0.9991	MAGED1	MAGE family member D1
TC0X000915.hg.1	3.42	3.41	1.01	0.3396	0.9991	SMPX	small muscle protein, X-linked
TC11000522.hg.1	4.71	4.69	1.01	0.9271	0.9991	TMEM132A	transmembrane protein 132A
TC11002244.hg.1	3.4	3.38	1.01	0.4603	0.9991	CASP12	caspase 12 (gene/pseudogene)
TC11002345.hg.1	8.42	8.41	1.01	0.8077	0.9991	MPZL3	myelin protein zero-like 3
TC12000376.hg.1	4.45	4.43	1.01	0.7102	0.9991	PRPF40B	PRP40 homolog, pre-mRNA processing factor B
TC15001825.hg.1	5.89	5.88	1.01	0.2622	0.9991	MFGE8	milk fat globule-EGF factor 8 protein
TC17001298.hg.1	7.05	7.03	1.01	0.9975	0.9998	SPAG5	sperm associated antigen 5
TC17001564.hg.1	4.68	4.67	1.01	0.6536	0.9991	MPP3	membrane protein, palmitoylated 3
TC18000224.hg.1	7.84	7.83	1.01	0.8722	0.9991	PHLPP1	PH domain and leucine rich repeat protein phosphatase 1
TC18000429.hg.1	3.39	3.36	1.01	0.7046	0.9991	AQP4	aquaporin 4
TC19000182.hg.1	12.03	12.02	1.01	0.6028	0.9991	ILF3	interleukin enhancer binding factor 3
TC20001729.hg.1	7	6.99	1.01	0.8969	0.9991	TGIF2	TGFB-induced factor homeobox 2
TC21000388.hg.1	3.7	3.68	1.01	0.589	0.9991	TIAM1	T-cell lymphoma invasion and metastasis 1
TC01000823.hg.1	4	3.97	1.02	0.0109	0.9443	CLCA4	chloride channel accessory 4
TC02002495.hg.1	6.7	6.67	1.02	0.3134	0.9991	TTC21B	tetratricopeptide repeat domain 21B
TC05000461.hg.1	9.22	9.2	1.02	0.5978	0.9991	RHOBTB3	Rho-related BTB domain containing 3
TC05001679.hg.1	3.46	3.43	1.02	0.6677	0.9991	MCC	mutated in colorectal cancers
TC05001809.hg.1	3.22	3.2	1.02	0.0802	0.9991	LECT2	leukocyte cell-derived chemotaxin 2
TC06001325.hg.1	3.94	3.91	1.02	0.2406	0.9991	GPLD1	glycosylphosphatidylinositol specific phospholipase D1
TC06002126.hg.1	5.04	5.01	1.02	0.7265	0.9991	SGK1	serum/glucocorticoid regulated kinase 1
TC10000956.hg.1	3.6	3.57	1.02	0.169	0.9991	CYP2E1	cytochrome P450, family 2, subfamily E, polypeptide 1
TC11000214.hg.1	7.4	7.37	1.02	0.8888	0.9991	PDE3B	phosphodiesterase 3B, cGMP-inhibited
TC12000434.hg.1	6.49	6.47	1.02	0.8886	0.9991	ESPL1	extra spindle pole bodies like 1, separase
TC12002043.hg.1	5.1	5.07	1.02	0.9435	0.9991	MSI1	musashi RNA binding protein 1
TC13000655.hg.1	4.87	4.84	1.02	0.8702	0.9991	LPAR6	lysophosphatidic acid receptor 6
TC13000693.hg.1	3.2	3.18	1.02	0.6671	0.9991	PCDH8	protocadherin 8
TC14001217.hg.1	6.76	6.73	1.02	0.5052	0.9991	ZBTB25	zinc finger and BTB domain containing 25
TC15001683.hg.1	4.25	4.22	1.02	0.9187	0.9991	NRG4	neuregulin 4
TC18000457.hg.1	8.05	8.02	1.02	0.9718	0.9991	RPRD1A	regulation of nuclear pre-mRNA domain containing 1A
TC01003822.hg.1	4.16	4.11	1.03	0.5113	0.9991	ESRRG	estrogen-related receptor gamma
TC03002464.hg.1	3.52	3.47	1.03	0.5018	0.9991	PHLDB2	pleckstrin homology-like domain, family B, member 2
TC04001787.hg.1	7.95	7.91	1.03	0.5468	0.9991	DCTD	dCMP deaminase
TC08001758.hg.1	5.54	5.5	1.03	0.5882	0.9991	ARHGAP39	Rho GTPase activating protein 39
TC09000749.hg.1	9.76	9.72	1.03	0.8197	0.9991	PRRC2B	proline-rich coiled-coil 2B
TC0X000870.hg.1	5.7	5.65	1.03	0.2938	0.9991	GEMIN8	gem nuclear organelle associated protein 8
TC0X001074.hg.1	5.9	5.86	1.03	0.4739	0.9991	FGD1	FYVE, RhoGEF and PH domain containing 1
TC11000963.hg.1	4.14	4.1	1.03	0.4644	0.9991	DYNC2H1	dynein, cytoplasmic 2, heavy chain 1
TC11002082.hg.1	8.78	8.74	1.03	0.8874	0.9991	KCNE3	potassium channel, voltage gated subfamily E regulatory beta subunit 3
TC12001543.hg.1	5.72	5.69	1.03	0.3488	0.9991	CSAD	cysteine sulfinic acid decarboxylase
TC12001605.hg.1	7.66	7.61	1.03	0.8089	0.9991	TIMELESS	timeless circadian clock
TC13000223.hg.1	9.69	9.65	1.03	0.8438	0.9991	CKAP2	cytoskeleton associated protein 2
TC14000157.hg.1	6.85	6.8	1.03	0.7488	0.9991	PCK2	phosphoenolpyruvate carboxykinase 2 (mitochondrial)
TC14001315.hg.1	6.67	6.63	1.03	0.5005	0.9991	MLH3	mutL homolog 3
TC14002199.hg.1	5.04	5	1.03	0.8538	0.9991	ACOT1	acyl-CoA thioesterase 1
TC22000548.hg.1	5	4.96	1.03	0.0696	0.9991	PPM1F	protein phosphatase, Mg2+/Mn2+ dependent, 1F
TC22001456.hg.1	10.28	10.24	1.03	0.9224	0.9991	MIF	macrophage migration inhibitory factor (glycosylation-inhibiting factor)
TC01003309.hg.1	6.13	6.07	1.04	0.2583	0.9991	FAM189B	family with sequence similarity 189, member B
TC02001271.hg.1	12.82	12.77	1.04	0.991	0.9997	XRCC5	X-ray repair complementing defective repair in Chinese hamster cells 5 (double-strand-break rejoining)
TC07001047.hg.1	5.32	5.27	1.04	0.247	0.9991	RNF32	ring finger protein 32
TC0X000490.hg.1	5.07	5.01	1.04	0.7793	0.9991	BHLHB9	basic helix-loop-helix domain containing, class B, 9
TC12001616.hg.1	3.56	3.51	1.04	0.0631	0.9991	RDH16	retinol dehydrogenase 16 (all-trans)
TC02001139.hg.1	10.53	10.46	1.05	0.359	0.9991	SLC39A10	solute carrier family 39 (zinc transporter), member 10
TC02005002.hg.1	6.67	6.61	1.05	0.251	0.9991	KLHL23	kelch-like family member 23
TC03001854.hg.1	8.23	8.15	1.05	0.616	0.9991	ATR	ATR serine/threonine kinase
TC04000182.hg.1	5.31	5.24	1.05	0.1445	0.9991	TBC1D19	TBC1 domain family, member 19
TC05001608.hg.1	5.21	5.15	1.05	0.5611	0.9991	GLRX	glutaredoxin
TC07000795.hg.1	4.52	4.45	1.05	0.2548	0.9991	SMO	smoothened, frizzled class receptor
TC07000868.hg.1	10.83	10.76	1.05	0.7568	0.9991	TRIM24	tripartite motif containing 24
TC07001758.hg.1	5.54	5.48	1.05	0.063	0.9991	IMMP2L	inner mitochondrial membrane peptidase subunit 2
TC09001507.hg.1	5.33	5.26	1.05	0.5754	0.9991	KIF12	kinesin family member 12
TC11002165.hg.1	12.03	11.96	1.05	0.3241	0.9991	PICALM	phosphatidylinositol binding clathrin assembly protein
TC15001546.hg.1	6.74	6.66	1.05	0.5999	0.9991	DAPK2	death-associated protein kinase 2
TC17000499.hg.1	9.64	9.56	1.05	0.4121	0.9991	IGFBP4	insulin like growth factor binding protein 4
TC17001743.hg.1	8.01	7.94	1.05	0.8457	0.9991	TRIM37	tripartite motif containing 37
TC18000186.hg.1	6.77	6.71	1.05	0.2597	0.9991	POLI	polymerase (DNA directed) iota
TC21000113.hg.1	9.02	8.95	1.05	0.9601	0.9991	HUNK	hormonally up-regulated Neu-associated kinase
TC02000828.hg.1	3.86	3.77	1.06	0.0213	0.9991	ARHGEF4	Rho guanine nucleotide exchange factor 4
TC04001820.hg.1	5.77	5.68	1.06	0.5337	0.9991	SORBS2	sorbin and SH3 domain containing 2
TC06001944.hg.1	8.36	8.27	1.06	0.3428	0.9991	MDN1	midasin AAA ATPase 1
TC06004112.hg.1	5.69	5.6	1.06	0.3903	0.9991	GABBR1	gamma-aminobutyric acid (GABA) B receptor, 1
TC0X000050.hg.1	12.35	12.26	1.06	0.7872	0.9991	PRPS2	phosphoribosyl pyrophosphate synthetase 2
TC11002083.hg.1	4.58	4.49	1.06	0.6377	0.9991	LIPT2	lipoyl(octanoyl) transferase 2 (putative)
TC12000967.hg.1	7.31	7.24	1.06	0.1397	0.9991	BCL7A	B-cell CLL/lymphoma 7A
TC12002013.hg.1	9.39	9.31	1.06	0.7813	0.9991	FBXO21	F-box protein 21
TC15001983.hg.1	5.54	5.46	1.06	0.0512	0.9991	TTC23	tetratricopeptide repeat domain 23
TC20000260.hg.1	7.26	7.17	1.06	0.1429	0.9991	PHF20	PHD finger protein 20
TC02001126.hg.1	10.04	9.93	1.07	0.6262	0.9991	MYO1B	myosin IB
TC03000309.hg.1	5.71	5.61	1.07	0.6818	0.9991	SEMA3B	sema domain, immunoglobulin domain (Ig), short basic domain, secreted, (semaphorin) 3B
TC06004136.hg.1	4.34	4.24	1.07	0.2598	0.9991	DDO	D-aspartate oxidase
TC13000754.hg.1	8.52	8.42	1.07	0.8419	0.9991	RNF219	ring finger protein 219
TC15000437.hg.1	5.08	4.97	1.07	0.935	0.9991	CGNL1	cingulin-like 1
TC01003497.hg.1	7.63	7.52	1.08	0.0439	0.9991	SLC19A2	solute carrier family 19 (thiamine transporter), member 2
TC02001742.hg.1	8.86	8.75	1.08	0.2087	0.9991	PRKD3	protein kinase D3
TC04001362.hg.1	7.72	7.61	1.08	0.2974	0.9991	KLHL8	kelch-like family member 8
TC09001726.hg.1	7.49	7.38	1.08	0.4888	0.9991	QSOX2	quiescin Q6 sulfhydryl oxidase 2
TC11000339.hg.1	9.33	9.23	1.08	0.4489	0.9991	TRIM44	tripartite motif containing 44
TC12000587.hg.1	5.23	5.12	1.08	0.6768	0.9991	HMGA2	high mobility group AT-hook 2
TC13000344.hg.1	10.45	10.33	1.08	0.2495	0.9991	FARP1	FERM, ARH/RhoGEF and pleckstrin domain protein 1
TC02001185.hg.1	6.9	6.77	1.09	0.6479	0.9991	FZD7	frizzled class receptor 7
TC07001363.hg.1	8.14	8.01	1.09	0.602	0.9991	TNS3	tensin 3
TC07001715.hg.1	8.01	7.89	1.09	0.76	0.9991	NAPEPLD	N-acyl phosphatidylethanolamine phospholipase D
TC13000738.hg.1	9.38	9.25	1.09	0.2348	0.9991	TBC1D4	TBC1 domain family, member 4
TC15001643.hg.1	4.18	4.05	1.09	0.1254	0.9991	SEMA7A	semaphorin 7A, GPI membrane anchor (John Milton Hagen blood group)
TC19001127.hg.1	7.58	7.45	1.09	0.7961	0.9991	CD320	CD320 molecule
TC22000189.hg.1	8.97	8.85	1.09	0.0863	0.9991	ZNRF3	zinc and ring finger 3
TC16001259.hg.1	6.9	6.76	1.1	0.5119	0.9991	ZFHX3	zinc finger homeobox 3
TC01003686.hg.1	6.54	6.39	1.11	0.191	0.9991	TMEM9	transmembrane protein 9
TC04001220.hg.1	8.63	8.48	1.11	0.3549	0.9991	PPAT	phosphoribosyl pyrophosphate amidotransferase
TC10000702.hg.1	8.01	7.86	1.11	0.2643	0.9991	MARVELD1	MARVEL domain containing 1
TC02001614.hg.1	6.87	6.7	1.12	0.1615	0.9991	WDR35	WD repeat domain 35
TC11000876.hg.1	9.18	9.01	1.12	0.3409	0.9991	PRSS23	protease, serine, 23
TC15001444.hg.1	5.13	4.96	1.12	0.0153	0.9919	LYSMD2	LysM, putative peptidoglycan-binding, domain containing 2
TC01000725.hg.1	5.76	5.58	1.13	0.807	0.9991	CACHD1	cache domain containing 1
TC08001081.hg.1	5.33	5.15	1.13	0.1714	0.9991	CLU	clusterin
TC13000642.hg.1	4.56	4.38	1.13	0.5149	0.9991	LCP1	lymphocyte cytosolic protein 1 (L-plastin)
TC02001012.hg.1	4.07	3.89	1.14	0.0617	0.9991	SP5	Sp5 transcription factor
TC04000142.hg.1	5.05	4.86	1.14	0.0757	0.9991	CC2D2A	coiled-coil and C2 domain containing 2A
TC04000434.hg.1	5.09	4.9	1.14	0.1018	0.9991	FRAS1	Fraser extracellular matrix complex subunit 1
TC15000872.hg.1	7.49	7.31	1.14	0.2076	0.9991	MAN2A2	mannosidase, alpha, class 2A, member 2
TC07000565.hg.1	6.22	6.02	1.15	0.4175	0.9991	PPP1R9A	protein phosphatase 1, regulatory subunit 9A
TC10000289.hg.1	5.05	4.86	1.15	0.135	0.9991	RASSF4	Ras association (RalGDS/AF-6) domain family member 4
TC05001010.hg.1	8.3	8.09	1.16	0.0777	0.9991	FGFR4	fibroblast growth factor receptor 4
TC11000980.hg.1	8.26	8.05	1.16	0.0391	0.9991	ATM	ATM serine/threonine kinase
TC15000391.hg.1	11.29	11.08	1.16	0.6854	0.9991	SLC27A2	solute carrier family 27 (fatty acid transporter), member 2
TC03001890.hg.1	5.28	5.05	1.18	0.0609	0.9991	WWTR1	WW domain containing transcription regulator 1
TC04001592.hg.1	5.01	4.76	1.18	0.0306	0.9991	TBC1D9	TBC1 domain family, member 9 (with GRAM domain)
TC02000941.hg.1	10.45	10.18	1.2	0.0802	0.9991	FMNL2	formin like 2
TC02002606.hg.1	7.31	7.05	1.2	0.1549	0.9991	TFPI	tissue factor pathway inhibitor (lipoprotein-associated coagulation inhibitor)
TC08001270.hg.1	8.41	8.14	1.2	0.3578	0.9991	TTPA	tocopherol (alpha) transfer protein
TC02002891.hg.1	5.79	5.52	1.21	0.1668	0.9991	ARL4C	ADP-ribosylation factor like GTPase 4C
TC08000538.hg.1	10.87	10.6	1.21	0.066	0.9991	WWP1	WW domain containing E3 ubiquitin protein ligase 1
TC13000049.hg.1	5.14	4.86	1.21	0.666	0.9991	TNFRSF19	tumor necrosis factor receptor superfamily, member 19
TC11000777.hg.1	8.43	8.15	1.22	0.5792	0.9991	PLEKHB1	pleckstrin homology domain containing, family B (evectins) member 1
TC17000084.hg.1	7.45	7.16	1.22	0.0251	0.9991	SLC16A13	solute carrier family 16, member 13
TC17000907.hg.1	8.42	8.13	1.22	0.0713	0.9991	ENGASE	endo-beta-N-acetylglucosaminidase
TC17001732.hg.1	13.49	13.2	1.22	0.0312	0.9991	RNF43	ring finger protein 43
TC02002830.hg.1	7.06	6.76	1.23	0.0863	0.9991	IRS1	insulin receptor substrate 1
TC07000161.hg.1	5.31	5.01	1.24	0.0043	0.8978	SNX10	sorting nexin 10
TC11000954.hg.1	10.71	10.39	1.24	0.0028	0.8645	YAP1	Yes-associated protein 1
TC13000722.hg.1	8.71	8.38	1.26	0.4817	0.9991	DACH1	dachshund family transcription factor 1
TC15001471.hg.1	8.31	7.96	1.27	0.0237	0.9991	NEDD4	neural precursor cell expressed, developmentally down-regulated 4, E3 ubiquitin protein ligase
TC13000411.hg.1	9.38	9.02	1.28	0.0816	0.9991	ATP11A	ATPase, class VI, type 11A
TC22000165.hg.1	7.47	7.11	1.28	0.0296	0.9991	ADRBK2	adrenergic, beta, receptor kinase 2
TC18000051.hg.1	9.59	9.22	1.3	0.1517	0.9991	APCDD1	adenomatosis polyposis coli down-regulated 1
TC11002205.hg.1	9.82	9.42	1.32	0.0808	0.9991	SESN3	sestrin 3
TC22000799.hg.1	6.33	5.91	1.33	0.0095	0.9438	CBX6	chromobox homolog 6
TC17001474.hg.1	8.12	7.7	1.34	0.108	0.9991	KRT23	keratin 23, type I
TC01001551.hg.1	7.59	7.14	1.36	0.2452	0.9991	SOAT1	sterol O-acyltransferase 1
