# Supplementary material for: Comparative Analysis of Patient-Matched PDOs Revealed a Reduction in OLFM4-Associated Clusters in Metastatic Lesions in Colorectal Cancer
Source: Stem Cell Reports. 2021 Mar 11;16(4):954–67. doi: 10.1016/j.stemcr.2021.02.012 (PMC8072036; doi:10.1016/j.stemcr.2021.02.012)
Supplement: Table S5. Expression of ISC Signatures (93 Genes Reported by van der Flier et al., 2009) in PDOs Derived from Primary Tumors and the Patient-Matched Metastaticlesions [file mmc6.xlsx]

## Sheet: Table S 7
Table S5. Expression of ISC signatures (93 genes repoted by van der Flier et al. 2009) in PDOs derived from primary tumors and the patient matched metastatic lesions.
	metastasis.Avg..log2.	primary.Avg..log2.	Fold.Change	P.val	FDR.P.val	Gene.Symbol	Description
TC13000228.hg.1	10.42	13.48	-8.36	0.0017	0.7607	OLFM4	olfactomedin 4
TC12000624.hg.1	11.49	12.53	-2.06	0.0194	0.9991	LGR5	leucine-rich repeat containing G protein-coupled receptor 5
TC05000612.hg.1	14.84	15.77	-1.9	0.0003	0.3418	SLC12A2	solute carrier family 12 (sodium/potassium/chloride transporter), member 2
TC05000478.hg.1	6.81	7.54	-1.65	0.0064	0.9185	RGMB	repulsive guidance molecule family member b
TC01002708.hg.1	7.24	7.9	-1.58	0.0028	0.8645	JUN	jun proto-oncogene
TC03001007.hg.1	7.79	8.46	-1.58	0.0483	0.9991	EPHB3	EPH receptor B3
TC09000906.hg.1	5.81	6.44	-1.55	0.0595	0.9991	PTPRD	protein tyrosine phosphatase, receptor type, D
TC11000332.hg.1	12.06	12.58	-1.43	0.0495	0.9991	CD44	CD44 molecule (Indian blood group)
TC06001059.hg.1	7.57	8.02	-1.37	0.2621	0.9991	UTRN	utrophin
TC12000203.hg.1	5.63	6.07	-1.36	0.0196	0.9991	PTPRO	protein tyrosine phosphatase, receptor type, O
TC02001035.hg.1	9.74	10.15	-1.33	0.065	0.9991	CDCA7	cell division cycle associated 7
TC03001532.hg.1	8.35	8.73	-1.3	0.0967	0.9991	LRIG1	leucine-rich repeats and immunoglobulin-like domains 1
TC10000811.hg.1	4.52	4.89	-1.29	0.0137	0.9827	ADRA2A	adrenoceptor alpha 2A
TC21000169.hg.1	14.15	14.52	-1.29	0.0561	0.9991	ETS2	v-ets avian erythroblastosis virus E26 oncogene homolog 2
TC05000291.hg.1	8.87	9.22	-1.27	0.02	0.9991	PIK3R1	phosphoinositide-3-kinase, regulatory subunit 1 (alpha)
TC09001734.hg.1	7.35	7.68	-1.26	0.1346	0.9991	NOTCH1	notch 1
TC15000881.hg.1	6.63	6.93	-1.23	0.0372	0.9991	SLCO3A1	solute carrier organic anion transporter family, member 3A1
TC17001822.hg.1	9.53	9.79	-1.2	0.0684	0.9991	WIPI1	WD repeat domain, phosphoinositide interacting 1
TC0X000568.hg.1	8.64	8.89	-1.19	0.1395	0.9991	PLS3	plastin 3
TC07002236.hg.1	4.8	5.01	-1.16	0.9028	0.9991	AQP1	aquaporin 1 (Colton blood group)
TC10000377.hg.1	10.84	11.04	-1.15	0.1834	0.9991	ARID5B	AT rich interactive domain 5B (MRF1-like)
TC01002493.hg.1	10.84	11.02	-1.13	0.0185	0.9985	SFPQ	splicing factor proline/glutamine-rich
TC01000700.hg.1	10.1	10.26	-1.12	0.106	0.9991	HOOK1	hook microtubule-tethering protein 1
TC16000857.hg.1	11.36	11.52	-1.12	0.1047	0.9991	EMP2	epithelial membrane protein 2
TC07001603.hg.1	9.35	9.5	-1.11	0.4143	0.9991	CDK6	cyclin-dependent kinase 6
TC13000899.hg.1	7.8	7.95	-1.1	0.1693	0.9991	GAS6	growth arrest-specific 6
TC01001661.hg.1	6.27	6.4	-1.09	0.8672	0.9991	NAV1	neuron navigator 1
TC02003312.hg.1	3.6	3.71	-1.08	0.5141	0.9991	TIA1	TIA1 cytotoxic granule-associated RNA binding protein
TC10000449.hg.1	9.34	9.45	-1.08	0.9655	0.9991	DDIT4	DNA damage inducible transcript 4
TC01002145.hg.1	9.26	9.35	-1.07	0.2074	0.9991	RPL22	ribosomal protein L22
TC11000484.hg.1	8.71	8.81	-1.07	0.2666	0.9991	DTX4	deltex 4, E3 ubiquitin ligase
TC11003067.hg.1	3.58	3.68	-1.07	0.8557	0.9991	SOX6	SRY box 6
TC06001245.hg.1	4.77	4.85	-1.06	0.6758	0.9991	NRN1	neuritin 1
TC15002773.hg.1	6.1	6.18	-1.06	0.6344	0.9991	ELL3	elongation factor RNA polymerase II-like 3
TC16000525.hg.1	6.39	6.48	-1.06	0.3052	0.9991	CES3	carboxylesterase 3
TC01002952.hg.1	5.88	5.95	-1.05	0.2611	0.9991	PSRC1	proline/serine-rich coiled-coil 1
TC06001551.hg.1	5.11	5.18	-1.05	0.6203	0.9991	ZBTB12	zinc finger and BTB domain containing 12
TC16000222.hg.1	3.09	3.16	-1.05	0.8737	0.9991	ACSM3	acyl-CoA synthetase medium-chain family member 3
TC07001073.hg.1	5.18	5.23	-1.04	0.1283	0.9991	PDGFA	platelet-derived growth factor alpha polypeptide
TC11001277.hg.1	7.32	7.37	-1.04	0.6996	0.9991	ASCL2	achaete-scute family bHLH transcription factor 2
TC12000726.hg.1	3.83	3.89	-1.04	0.1695	0.9991	SOCS2	suppressor of cytokine signaling 2
TC01002561.hg.1	5.08	5.13	-1.03	0.4907	0.9991	CITED4	Cbp/p300-interacting transactivator, with Glu/Asp rich carboxy-terminal domain, 4
TC17000819.hg.1	14.07	14.11	-1.03	0.8045	0.9991	SOX9	SRY box 9
TC01002385.hg.1	4.2	4.23	-1.02	0.7098	0.9991	SLC30A2	solute carrier family 30 (zinc transporter), member 2
TC04000775.hg.1	3.28	3.3	-1.02	0.3551	0.9991	TLR2	toll-like receptor 2
TC01001683.hg.1	3.94	3.96	-1.01	0.65	0.9991	ADORA1	adenosine A1 receptor
TC02005054.hg.1	4.5	4.52	-1.01	0.3183	0.9991	SLC23A3	solute carrier family 23, member 3
TC11002343.hg.1	3.52	3.53	-1.01	0.6443	0.9991	SCN2B	sodium channel, voltage gated, type II beta subunit
TC15000650.hg.1	3.12	3.13	-1.01	0.2527	0.9991	NR2E3	nuclear receptor subfamily 2, group E, member 3
TC18000164.hg.1	4.21	4.22	-1.01	0.3542	0.9991	SLC14A1	solute carrier family 14 (urea transporter), member 1 (Kidd blood group)
TC04000080.hg.1	3.53	3.53	-1	0.8534	0.9991	SORCS2	sortilin-related VPS10 domain containing receptor 2
TC08002598.hg.1	4.33	4.33	-1	0.8514	0.9991	PDLIM2	PDZ and LIM domain 2 (mystique)
TC15000350.hg.1	9.2	9.21	-1	0.7718	0.9991	SORD	sorbitol dehydrogenase
TC21000340.hg.1	14.34	14.34	-1	0.8613	0.9991	APP	amyloid beta (A4) precursor protein
TC22000282.hg.1	7.91	7.91	-1	0.6498	0.9991	CDC42EP1	CDC42 effector protein (Rho GTPase binding) 1
TC01000254.hg.1	3.58	3.58	1	0.6364	0.9991	PLA2G5	phospholipase A2, group V
TC01001686.hg.1	3.75	3.74	1.01	0.8986	0.9991	PRELP	proline/arginine-rich end leucine-rich repeat protein
TC05001773.hg.1	5.8	5.79	1.01	0.6122	0.9991	SHROOM1	shroom family member 1
TC08001481.hg.1	18.73	18.71	1.01	0.4967	0.9991	PABPC1	poly(A) binding protein, cytoplasmic 1
TC12001751.hg.1	12.24	12.22	1.01	0.5888	0.9991	PHLDA1	pleckstrin homology-like domain, family A, member 1
TC18000429.hg.1	3.39	3.36	1.01	0.7046	0.9991	AQP4	aquaporin 4
TC01000823.hg.1	4	3.97	1.02	0.0109	0.9443	CLCA4	chloride channel accessory 4
TC19001292.hg.1	3.57	3.54	1.02	0.2776	0.9991	CRLF1	cytokine receptor-like factor 1
TC10000731.hg.1	8.09	8.05	1.03	0.5855	0.9991	SFXN3	sideroflexin 3
TC14002199.hg.1	5.04	5	1.03	0.8538	0.9991	ACOT1	acyl-CoA thioesterase 1
TC03003334.hg.1	3.81	3.75	1.04	0.2335	0.9991	DGKG	diacylglycerol kinase gamma
TC04001466.hg.1	4.44	4.39	1.04	0.9979	0.9999	CFI	complement factor I
TC07001047.hg.1	5.32	5.27	1.04	0.247	0.9991	RNF32	ring finger protein 32
TC07000868.hg.1	10.83	10.76	1.05	0.7568	0.9991	TRIM24	tripartite motif containing 24
TC07001758.hg.1	5.54	5.48	1.05	0.063	0.9991	IMMP2L	inner mitochondrial membrane peptidase subunit 2
TC09001507.hg.1	5.33	5.26	1.05	0.5754	0.9991	KIF12	kinesin family member 12
TC11002165.hg.1	12.03	11.96	1.05	0.3241	0.9991	PICALM	phosphatidylinositol binding clathrin assembly protein
TC17001073.hg.1	3.88	3.82	1.05	0.0783	0.9991	SLC16A11	solute carrier family 16, member 11
TC21000113.hg.1	9.02	8.95	1.05	0.9601	0.9991	HUNK	hormonally up-regulated Neu-associated kinase
TC19001688.hg.1	5.37	5.26	1.08	0.4497	0.9991	DBP	D site of albumin promoter (albumin D-box) binding protein
TC07001363.hg.1	8.14	8.01	1.09	0.602	0.9991	TNS3	tensin 3
TC15001643.hg.1	4.18	4.05	1.09	0.1254	0.9991	SEMA7A	semaphorin 7A, GPI membrane anchor (John Milton Hagen blood group)
TC11000876.hg.1	9.18	9.01	1.12	0.3409	0.9991	PRSS23	protease, serine, 23
TC01000725.hg.1	5.76	5.58	1.13	0.807	0.9991	CACHD1	cache domain containing 1
TC02001012.hg.1	4.07	3.89	1.14	0.0617	0.9991	SP5	Sp5 transcription factor
TC08000293.hg.1	7.25	7.06	1.14	0.1135	0.9991	TACC1	transforming, acidic coiled-coil containing protein 1
TC04000016.hg.1	6.21	5.99	1.16	0.0341	0.9991	FGFRL1	fibroblast growth factor receptor-like 1
TC05001010.hg.1	8.3	8.09	1.16	0.0777	0.9991	FGFR4	fibroblast growth factor receptor 4
TC02002891.hg.1	5.79	5.52	1.21	0.1668	0.9991	ARL4C	ADP-ribosylation factor like GTPase 4C
TC08000520.hg.1	10.02	9.74	1.21	0.0508	0.9991	CHMP4C	charged multivesicular body protein 4C
TC08000538.hg.1	10.87	10.6	1.21	0.066	0.9991	WWP1	WW domain containing E3 ubiquitin protein ligase 1
TC11001731.hg.1	6.89	6.62	1.21	0.0166	0.9919	PACSIN3	protein kinase C and casein kinase substrate in neurons 3
TC13000049.hg.1	5.14	4.86	1.21	0.666	0.9991	TNFRSF19	tumor necrosis factor receptor superfamily, member 19
TC11000777.hg.1	8.43	8.15	1.22	0.5792	0.9991	PLEKHB1	pleckstrin homology domain containing, family B (evectins) member 1
TC17001732.hg.1	13.49	13.2	1.22	0.0312	0.9991	RNF43	ring finger protein 43
TC17001474.hg.1	8.12	7.7	1.34	0.108	0.9991	KRT23	keratin 23, type I
TC01001551.hg.1	7.59	7.14	1.36	0.2452	0.9991	SOAT1	sterol O-acyltransferase 1
TC16000440.hg.1	10.24	9.75	1.41	0.1558	0.9991	NKD1	naked cuticle homolog 1 (Drosophila)
