# Supplementary material for: Comparative Analysis of Patient-Matched PDOs Revealed a Reduction in OLFM4-Associated Clusters in Metastatic Lesions in Colorectal Cancer
Source: Stem Cell Reports. 2021 Mar 11;16(4):954–67. doi: 10.1016/j.stemcr.2021.02.012 (PMC8072036; doi:10.1016/j.stemcr.2021.02.012)
Supplement: Table S6. Top 200 Differentially Expressed Genes in Five Clusters Identified by scRNA-Seq of CRC PDOs [file mmc7.xlsx]

## Sheet: Table S8
	Table S6. Top200 Differentially expressed genes in five clusters identified by scRNA-seq of CRC PDOs.
	ContrastName	Feature	logFC	logCPM	P.Value		ContrastName	Feature	logFC	logCPM	P.Value		ContrastName	Feature	logFC	logCPM	P.Value		ContrastName	Feature	logFC	logCPM	P.Value		ContrastName	Feature	logFC	logCPM	P.Value
	C1	OLFM4	0.806714	10.9197	6.3549e-15		C2	UBE2C	1.61786	11.1969	2.64938e-95		C3	UBE2C	1.46347	11.1969	5.44063e-100		C4	RRM2	1.97262	11.0545	8.06932e-43		C5	NDRG1	1.57776	10.9362	3.41429e-52
	C1	CLDN2	0.779138	11.0783	5.98745e-14		C2	CENPA	1.59321	10.9577	1.69757e-66		C3	CDK1	1.34571	11.1979	3.53835e-88		C4	CDK1	1.74513	11.1979	9.41444e-38		C5	TFF3	1.44486	10.9585	2.22978e-43
	C1	DMKN	0.714049	10.9642	7.35498e-15		C2	CCNB1	1.58335	11.141	2.56367e-78		C3	HMGB2	1.2719	11.2874	9.40807e-83		C4	TK1	1.52142	11.0531	5.70059e-24		C5	KRT20	1.23212	10.9483	3.97805e-26
	C1	KIAA0226L	0.657863	10.9593	1.38288e-11		C2	CDC20	1.57071	10.9577	1.48459e-62		C3	TOP2A	1.13152	11.0396	4.50451e-51		C4	NDRG1	1.48722	10.9362	5.27305e-27		C5	ATF3	1.22664	10.9741	9.80317e-30
	C1	SPINK1	0.635571	10.997	9.1877e-14		C2	TOP2A	1.49074	11.0396	5.00815e-66		C3	CENPA	1.07754	10.9577	8.48748e-43		C4	HMGB2	1.48109	11.2874	1.19339e-28		C5	DUSP1	1.10948	10.9306	1.1435e-21
	C1	CXCL3	0.576892	10.931	2.44381e-10		C2	BIRC5	1.44578	11.1576	1.24211e-70		C3	CCNB1	1.04449	11.141	1.12477e-42		C4	UBE2C	1.46518	11.1969	1.75042e-28		C5	EDN1	1.10554	10.9117	4.96615e-18
	C1	HES1	0.569466	11.0362	2.6981e-10		C2	HMGB2	1.43268	11.2874	2.11181e-81		C3	BIRC5	1.04136	11.1576	8.94434e-48		C4	KIAA0101	1.29799	11.2581	4.87164e-22		C5	SLC2A1	1.10036	10.9349	1.05588e-20
	C1	SOD3	0.567989	10.8973	2.27529e-09		C2	PTTG1	1.42734	11.2276	5.99624e-77		C3	CLDN2	1.03387	11.0783	2.61226e-32		C4	HIST1H4C	1.23604	11.0959	2.59796e-18		C5	PDZK1IP1	1.09656	10.9286	1.1936e-19
	C1	ZNF581	0.555692	11.0108	2.75577e-10		C2	CCNB2	1.40782	11.0464	1.25852e-57		C3	RRM2	1.02715	11.0545	5.45358e-50		C4	NUSAP1	1.21469	10.9381	3.36457e-15		C5	SOX4	1.05705	10.958	1.26849e-19
	C1	CPVL	0.546233	10.9827	1.36286e-07		C2	PLK1	1.38972	10.9245	6.36899e-50		C3	CCNA2	0.936895	10.9477	1.08525e-35		C4	ZWINT	1.18131	11.0221	1.96684e-13		C5	C19orf33	1.01795	10.9867	1.60403e-19
	C1	MYC	0.539688	11.3011	3.12089e-13		C2	CCNA2	1.27185	10.9477	5.32532e-46		C3	CDKN3	0.924916	11.2194	8.41537e-42		C4	TFF3	1.16244	10.9585	3.78162e-16		C5	NEAT1	1.00979	11.1065	5.37993e-24
	C1	CD74	0.537277	10.9902	1.61704e-09		C2	CDKN3	1.21784	11.2194	1.84577e-55		C3	SMC4	0.9099	11.1103	2.2505e-38		C4	HILPDA	1.14132	10.9777	5.9894e-14		C5	TSPAN1	1.00091	10.9627	1.10872e-17
	C1	NPM3	0.516016	11.2724	6.92319e-11		C2	CDK1	1.20602	11.1979	1.22282e-55		C3	KPNA2	0.909454	11.1295	1.68831e-34		C4	SLC16A3	1.11958	10.9786	3.31655e-14		C5	CA9	0.994822	10.9373	2.48538e-17
	C1	SYNGR2	0.507491	11.1366	1.00911e-09		C2	AURKA	1.19166	10.9694	2.58342e-36		C3	PTTG1	0.891928	11.2276	2.72243e-38		C4	PCNA	1.08452	11.1754	5.32515e-14		C5	FXYD3	0.99365	11.0386	3.52936e-21
	C1	RRS1	0.502625	10.9707	2.64698e-06		C2	KPNA2	1.17479	11.1295	7.57709e-44		C3	UBE2T	0.890514	11.1315	1.49482e-38		C4	FABP1	1.05588	11.0588	1.64064e-14		C5	PCK1	0.989277	10.8745	2.0169e-14
	C1	NDUFAF2	0.493249	11.1029	8.78944e-08		C2	TPX2	1.11129	10.9493	9.22683e-35		C3	PLK1	0.88194	10.9245	6.56033e-30		C4	SMC4	1.00075	11.1103	9.40174e-11		C5	MUC13	0.967265	10.9676	9.1674e-17
	C1	SLC12A2	0.484749	10.9266	9.29202e-07		C2	NUSAP1	1.02352	10.9381	1.1002e-33		C3	AURKA	0.881661	10.9694	3.62146e-27		C4	SLC2A1	0.9899	10.9349	3.59498e-10		C5	TRIB1	0.953449	10.9807	6.33246e-16
	C1	C2orf82	0.477683	11.0406	1.11284e-08		C2	CDCA3	1.00109	10.9477	2.78555e-29		C3	CENPN	0.866968	11.0635	6.41606e-32		C4	TYMS	0.985559	10.9768	3.41901e-09		C5	KRT19	0.933822	11.2201	2.55268e-23
	C1	OXLD1	0.477659	11.0182	1.01324e-06		C2	MAD2L1	0.929314	11.1844	3.08763e-32		C3	NUSAP1	0.865826	10.9381	1.67379e-33		C4	UBE2T	0.965647	11.1315	3.33197e-10		C5	ALDOC	0.931061	10.9523	3.78379e-15
	C1	KRT23	0.471603	11.1865	8.24155e-10		C2	UBE2S	0.909465	11.3175	1.15062e-38		C3	TYMS	0.857037	10.9768	2.06923e-29		C4	GDF15	0.928374	11.0944	3.04155e-12		C5	FABP1	0.927823	11.0588	9.23898e-19
	C1	PYCARD	0.465142	11.0737	2.69629e-08		C2	SMC4	0.85199	11.1103	1.51967e-25		C3	GAL	0.838728	11.1523	2.11515e-29		C4	FXYD3	0.923687	11.0386	5.5553e-11		C5	GDF15	0.922144	11.0944	3.29395e-20
	C1	RARRES1	0.463445	10.9586	8.20435e-06		C2	DDX39A	0.834755	11.0999	7.96044e-23		C3	CDCA3	0.825442	10.9477	8.48025e-28		C4	CA9	0.921694	10.9373	4.66664e-09		C5	FHL2	0.90097	11.0498	5.20597e-17
	C1	IFITM3	0.450771	11.2679	4.62503e-10		C2	DTYMK	0.825882	11.254	4.44956e-29		C3	MAD2L1	0.819791	11.1844	1.4941e-33		C4	WDR34	0.898392	11.0477	3.63442e-08		C5	PRAP1	0.898315	11.1434	2.65581e-19
	C1	PCK1	0.443949	10.8745	3.75835e-07		C2	CENPW	0.80687	11.1027	8.52145e-23		C3	KIAA0101	0.811178	11.2581	2.44133e-38		C4	CENPW	0.860237	11.1027	4.41948e-08		C5	IFI27	0.897675	11.1517	8.92492e-20
	C1	NOB1	0.443924	11.1141	1.19533e-07		C2	TUBA1B	0.776644	11.4474	2.77755e-34		C3	GINS2	0.800158	10.9822	4.40991e-25		C4	FHL2	0.856375	11.0498	2.43047e-09		C5	BTG2	0.875666	10.9989	3.01708e-14
	C1	SUSD3	0.441136	10.9891	1.61909e-05		C2	LYAR	0.769	11.1545	4.11498e-19		C3	CCNB2	0.793697	11.0464	5.18989e-25		C4	BIRC5	0.854636	11.1576	1.3564e-09		C5	SLC16A3	0.855573	10.9786	5.54836e-14
	C1	EPB41L4A-AS1	0.437023	11.0319	7.10491e-07		C2	CENPM	0.752249	11.0202	2.47919e-18		C3	ZWINT	0.790754	11.0221	1.66102e-27		C4	RNASEH2A	0.854191	11.0275	3.14908e-07		C5	C4orf3	0.852618	11.2059	6.70025e-20
	C1	HMGCS2	0.432485	11.0291	1.11822e-07		C2	CLDN2	0.745358	11.0783	4.35936e-14		C3	CENPW	0.769952	11.1027	7.81488e-28		C4	HMGN2	0.852576	11.3148	9.9766e-11		C5	KLF6	0.850499	11.1608	1.52802e-18
	C1	EIF3J	0.431599	11.1586	2.17135e-07		C2	VRK1	0.716799	10.9782	2.03606e-15		C3	DEF8	0.760497	10.9686	1.54999e-18		C4	CENPH	0.840942	11.018	5.50997e-07		C5	NT5C3A	0.840995	11.047	4.17185e-14
	C1	FABP6	0.426278	11.1079	1.17948e-06		C2	ZWINT	0.701507	11.0221	4.55481e-17		C3	CDC20	0.756472	10.9577	1.27687e-21		C4	CENPM	0.835442	11.0202	5.22422e-07		C5	ZNF581	0.833274	11.0108	1.16132e-11
	C1	BTG2	0.415303	10.9989	2.95063e-07		C2	TYMS	0.701307	10.9768	4.80979e-16		C3	AK1	0.754318	11.1748	9.60876e-26		C4	GINS2	0.834435	10.9822	8.97865e-07		C5	CD24	0.829735	11.1729	7.366e-17
	C1	SLC27A5	0.415269	11.0564	8.09724e-06		C2	UBE2T	0.696677	11.1315	2.98706e-18		C3	CENPM	0.735683	11.0202	1.75246e-23		C4	STMN1	0.809664	11.3207	8.71016e-10		C5	TMC5	0.824001	10.9465	1.67934e-11
	C1	LCN2	0.414136	11.0281	1.23923e-05		C2	RRS1	0.6942	10.9707	1.55416e-11		C3	TPX2	0.732625	10.9493	1.97032e-22		C4	CARHSP1	0.800105	11.2202	5.55882e-10		C5	NR4A1	0.817823	11.0412	4.2472e-13
	C1	SRM	0.410498	11.2558	1.92299e-06		C2	PARP1	0.69271	11.0466	2.19275e-14		C3	SNRNP25	0.72001	11.0574	1.05528e-20		C4	RPA3	0.796947	11.248	1.99195e-09		C5	FAM177A1	0.814258	11.0648	1.13917e-12
	C1	PDZK1IP1	0.397748	10.9286	2.3773e-06		C2	CENPN	0.680311	11.0635	1.55639e-15		C3	BCL2L12	0.697565	11.0559	3.93417e-20		C4	MCM7	0.780231	11.0523	2.29477e-06		C5	PRSS3	0.801495	11.1405	1.0811e-13
	C1	SDHAF3	0.396763	10.9956	0.000108222		C2	SRM	0.671871	11.2558	4.83957e-17		C3	DTYMK	0.673044	11.254	3.77025e-26		C4	TUBA1B	0.772875	11.4474	5.35803e-10		C5	GPR160	0.790483	11.0543	4.17465e-12
	C1	TMEM261	0.395344	11.2221	8.1761e-07		C2	GAL	0.666428	11.1523	2.79919e-14		C3	TK1	0.656223	11.0531	7.87451e-22		C4	CCNA2	0.769636	10.9477	6.63501e-08		C5	PHGR1	0.789537	11.1542	1.72252e-15
	C1	RAMP1	0.392299	10.9287	0.000257354		C2	HMGN2	0.658075	11.3148	3.19872e-22		C3	POLR3K	0.639671	11.0822	2.32207e-17		C4	ALDOC	0.765151	10.9523	1.63351e-06		C5	MSMO1	0.784652	10.9754	5.55413e-10
	C1	CXCL1	0.390257	10.8818	0.000175421		C2	WDR34	0.657768	11.0477	3.80405e-15		C3	UBE2S	0.633362	11.3175	3.15144e-25		C4	MAD2L1	0.761752	11.1844	3.42829e-07		C5	EPB41L4A-AS1	0.784555	11.0319	1.35559e-10
	C1	CYP2W1	0.389271	10.9785	2.84261e-05		C2	RUVBL1	0.653193	10.9849	3.76642e-11		C3	PSAT1	0.633119	11.0252	2.35393e-17		C4	MT-ND6	0.758466	10.9945	2.05004e-06		C5	TMEM45B	0.777288	10.9687	9.58688e-10
	C1	ATIC	0.38784	11.0841	4.50086e-05		C2	MRTO4	0.651428	11.0239	1.48705e-12		C3	PCNA	0.630199	11.1754	1.11918e-22		C4	TRIB3	0.752204	11.0674	4.27905e-07		C5	TMEM59	0.773802	11.2106	1.19605e-15
	C1	EDN1	0.383027	10.9117	2.48238e-05		C2	RRM2	0.644623	11.0545	6.86176e-19		C3	LYAR	0.628618	11.1545	6.24212e-17		C4	PPP1R14A	0.747901	10.9836	3.74418e-06		C5	PSPH	0.769722	11.1041	3.13586e-13
	C1	CXCL5	0.381995	11.0353	4.3406e-05		C2	LBR	0.635161	11.009	3.06462e-12		C3	TUBA1B	0.624234	11.4474	5.18342e-30		C4	KRT20	0.743013	10.9483	2.53639e-06		C5	IFI27L2	0.769622	10.9685	7.17099e-10
	C1	ALDH1A1	0.381371	11.019	8.95552e-05		C2	KIAA0101	0.619022	11.2581	1.57693e-17		C3	WDR34	0.61436	11.0477	5.86356e-18		C4	CDCA3	0.742562	10.9477	4.00974e-06		C5	HMGCS2	0.761098	11.0291	4.5345e-11
	C1	TST	0.381096	11.0229	5.54552e-05		C2	BOP1	0.609236	11.0857	3.69446e-12		C3	VRK1	0.602061	10.9782	4.37644e-15		C4	TPX2	0.740588	10.9493	4.68083e-06		C5	SOD3	0.758543	10.8973	2.44879e-08
	C1	BZW2	0.375059	11.0764	5.63728e-05		C2	FABP5	0.597099	11.3714	2.41504e-17		C3	GMNN	0.600064	11.0001	2.15545e-15		C4	DUSP1	0.739061	10.9306	2.98588e-06		C5	CLDN4	0.754329	11.2642	7.78228e-17
	C1	NME3	0.374748	11.0156	0.000174944		C2	HMGB3	0.596128	11.1802	1.83615e-14		C3	PGP	0.591935	11.1116	9.93569e-16		C4	S100P	0.735946	10.9938	2.08941e-06		C5	TXNIP	0.753713	11.0059	4.82498e-11
	C1	PIGR	0.364444	11.1424	1.13542e-06		C2	PAK1IP1	0.591814	10.9541	9.51392e-09		C3	PAK1IP1	0.591365	10.9541	3.02233e-11		C4	GADD45A	0.733079	10.9625	1.02291e-05		C5	ZFP36	0.747341	11.0845	6.36271e-12
	C1	CCDC85B	0.358935	11.322	3.0403e-06		C2	COPRS	0.588263	11.1592	2.96949e-12		C3	RRS1	0.579679	10.9707	1.07061e-10		C4	CENPN	0.732992	11.0635	6.58957e-06		C5	GRN	0.745982	10.9974	1.33466e-09
	C1	RP11-669N7.2	0.358365	11.2842	5.74473e-07		C2	CKS2	0.584027	11.3347	3.65062e-18		C3	KLK6	0.578956	10.8813	4.98886e-12		C4	PGK1	0.727092	11.2694	4.35993e-09		C5	ID1	0.740459	11.0163	3.95262e-09
	C1	PLTP	0.356231	11.0348	0.000170208		C2	NOP16	0.581482	11.0869	7.92915e-11		C3	FABP5	0.56402	11.3714	1.0566e-20		C4	PSPH	0.722087	11.1041	3.06934e-07		C5	SMIM24	0.732336	10.9601	1.43546e-08
	C1	PDCD2	0.354896	11.2233	1.87772e-05		C2	RANBP1	0.578041	11.4629	2.44496e-19		C3	RNASEH2A	0.556504	11.0275	1.90138e-14		C4	NEAT1	0.719534	11.1065	1.45652e-07		C5	SCD	0.726778	11.1443	3.24872e-12
	C1	EXOSC4	0.353953	11.15	6.0648e-05		C2	CCDC124	0.577034	11.1058	2.38541e-11		C3	SRM	0.553587	11.2558	2.57088e-15		C4	TOP2A	0.71647	11.0396	1.65778e-07		C5	ELF3	0.716984	11.2797	2.8558e-15
	C1	CCND1	0.352528	11.0671	0.000208506		C2	TOMM40	0.566101	11.1518	8.85754e-12		C3	CENPV	0.549993	11.1309	1.07479e-15		C4	JUND	0.715703	11.0213	2.72954e-06		C5	INSIG1	0.716163	11.133	6.30627e-12
	C1	SMOC2	0.346157	11.0729	0.000111848		C2	HNRNPH3	0.565771	11.0017	1.93366e-09		C3	CKS1B	0.544431	11.3681	1.19532e-22		C4	GMNN	0.711899	11.0001	4.11437e-05		C5	FOS	0.707135	11.2595	1.65379e-14
	C1	SNHG8	0.34195	11.3807	1.10392e-07		C2	TK1	0.564778	11.0531	5.39004e-13		C3	TUBA4A	0.537511	11.189	1.26524e-16		C4	CKS1B	0.71132	11.3681	4.16765e-08		C5	TSPAN3	0.702868	11.0764	5.00039e-10
	C1	CDC42EP5	0.341447	11.16	7.78022e-06		C2	COX11	0.555169	11.0383	1.07683e-09		C3	RANBP1	0.530594	11.4629	4.84003e-22		C4	CKLF	0.699807	11.2048	4.62412e-07		C5	EGR1	0.692365	11.1664	2.82262e-12
	C1	ARSE	0.340061	11.042	0.000206615		C2	STMN1	0.553696	11.3207	3.83346e-16		C3	MCM7	0.515351	11.0523	4.31322e-13		C4	ZDHHC12	0.694907	11.097	6.65144e-06		C5	PPP1R14A	0.689565	10.9836	1.70034e-08
	C1	PRSS3	0.339587	11.1405	1.47031e-05		C2	NME1	0.550344	11.3894	1.00527e-15		C3	BRIX1	0.503922	11.0514	2.57203e-10		C4	NT5C3A	0.68855	11.047	4.44618e-06		C5	JUN	0.683426	11.2348	8.21817e-13
	C1	CD24	0.335115	11.1729	3.30945e-06		C2	BUB3	0.539559	11.2755	3.96527e-14		C3	COA1	0.502634	11.1074	2.68205e-12		C4	VRK1	0.67203	10.9782	9.12292e-05		C5	SPINK1	0.67988	10.997	2.7073e-08
	C1	EIF3G	0.334417	11.2418	2.1413e-05		C2	MZT1	0.53906	11.0121	2.17478e-09		C3	COPRS	0.499801	11.1592	6.8596e-12		C4	TMEM106C	0.66861	11.1561	9.28948e-06		C5	SLC12A2	0.656048	10.9266	2.40549e-06
	C1	RPL22L1	0.331764	11.0659	6.66827e-05		C2	ALYREF	0.53816	10.9846	6.94363e-09		C3	PTGES2	0.498914	11.1032	7.7668e-11		C4	ATF3	0.662051	10.9741	1.01702e-05		C5	RPS29	0.65377	11.3476	2.71482e-14
	C1	RPS29	0.331576	11.3476	5.36461e-08		C2	C7orf50	0.535971	11.0119	7.52905e-09		C3	DDX39A	0.497225	11.0999	1.60558e-11		C4	TFDP1	0.655728	11.0161	0.000142104		C5	MTRNR2L12	0.651244	11.1276	6.01529e-10
	C1	UCP2	0.330973	11.0547	0.000192251		C2	EMG1	0.535851	11.0738	1.73049e-09		C3	POLE4	0.496944	11.0656	1.90429e-11		C4	PLIN2	0.648375	11.1846	2.8553e-06		C5	CDH17	0.647746	10.9934	1.84018e-07
	C1	QTRT1	0.323338	11.0614	0.000209137		C2	FKBP4	0.532029	11.0606	2.55854e-09		C3	NUDT5	0.493324	11.2143	2.21749e-13		C4	BTG1	0.641663	11.2062	6.86176e-07		C5	S100P	0.643975	10.9938	4.31295e-08
	C1	TMEM256	0.322377	11.0377	0.000117257		C2	HSP90AA1	0.531053	11.3852	7.83491e-15		C3	RBBP7	0.477057	11.0836	4.21389e-11		C4	EGR1	0.633598	11.1664	1.76248e-06		C5	BTG1	0.637056	11.2062	5.88895e-11
	C1	ZNF593	0.313586	11.1655	0.000248098		C2	BCL2L12	0.527857	11.0559	3.89718e-09		C3	H2AFZ	0.4738	11.5039	5.18475e-20		C4	SIVA1	0.632785	11.3584	8.3207e-07		C5	CXCL3	0.63189	10.931	1.51304e-06
	C1	ISOC2	0.313494	11.2137	0.000178146		C2	SNRNP25	0.524034	11.0574	7.09473e-09		C3	EXOSC8	0.473635	11.1325	1.42555e-12		C4	DTYMK	0.618066	11.254	1.89189e-05		C5	S100A14	0.629559	11.2807	1.03852e-10
	C1	NTHL1	0.312434	11.1688	0.000196808		C2	PGP	0.520459	11.1116	2.13145e-09		C3	MRPL16	0.463719	11.2464	1.58145e-12		C4	HMGCS1	0.613265	11.0032	0.000113179		C5	PSAP	0.628052	11.04	1.03384e-07
	C1	TRAPPC6A	0.310454	11.2303	2.31383e-05		C2	PTGES2	0.517101	11.1032	6.84591e-09		C3	EIF4E	0.458093	11.2212	2.7966e-11		C4	C4orf3	0.596058	11.2059	3.09436e-06		C5	JUND	0.615035	11.0213	1.10307e-07
	C1	SOX4	0.30617	10.958	0.000126731		C2	HMGB1	0.516736	11.4717	1.38372e-16		C3	SLBP	0.456639	11.0373	2.89286e-10		C4	PRAP1	0.569273	11.1434	3.34746e-05		C5	PRR15L	0.609728	10.9841	1.72672e-06
	C1	EIF4B	0.30134	11.1272	0.000109214		C2	GINS2	0.514832	10.9822	2.0695e-09		C3	PCMT1	0.453727	11.1856	1.88463e-11		C4	EMP2	0.565577	11.1076	0.000241044		C5	IRF2BP2	0.604342	11.0019	1.12181e-06
	C1	IMPDH2	0.300731	11.4203	4.69811e-06		C2	TUBB4B	0.511824	11.3409	1.37097e-14		C3	HSP90AA1	0.452671	11.3852	1.14889e-14		C4	H1FX	0.563958	11.0193	0.000811461		C5	PPP1R15A	0.602655	10.9939	6.21757e-07
	C1	IER3	0.299993	11.1922	0.000140304		C2	HNRNPD	0.510126	11.2095	4.51401e-11		C3	STMN1	0.449432	11.3207	7.49841e-15		C4	SFN	0.560708	11.0944	0.000176982		C5	C2orf82	0.602217	11.0406	4.35412e-07
	C1	DDX21	0.298372	11.1808	0.000258329		C2	SRSF7	0.508805	11.3301	7.4459e-13		C3	NXT1	0.445499	11.1676	5.03361e-11		C4	TMEM141	0.554907	11.2768	9.09119e-06		C5	CDC42EP5	0.590966	11.16	3.72436e-08
	C1	TXNIP	0.29129	11.0059	0.000227285		C2	EIF4E	0.507809	11.2212	2.16369e-10		C3	ARPC5L	0.443423	11.1187	5.69351e-10		C4	MVD	0.550721	11.0062	0.000671029		C5	GLTSCR2	0.588113	11.2422	4.59079e-09
	C1	EBPL	0.288529	11.4094	2.43199e-05		C2	LRRC59	0.505703	11.073	9.95459e-09		C3	DCAF13	0.442326	11.1818	6.28714e-10		C4	GPI	0.541746	11.0491	0.000435129		C5	TMEM256	0.588089	11.0377	7.74205e-07
	C1	ZFP36	0.288129	11.0845	0.000184799		C2	RUVBL2	0.502182	11.2485	4.14377e-11		C3	SRSF7	0.436195	11.3301	7.06675e-13		C4	H2AFZ	0.527779	11.5039	1.30224e-05		C5	PPARG	0.580779	11.024	1.18455e-06
	C1	SERPINB1	0.286685	11.3164	5.81336e-05		C2	TESC	0.491293	11.385	2.38536e-12		C3	MRPL18	0.421468	11.2809	1.54479e-11		C4	MUC13	0.527697	10.9676	0.000946451		C5	AKR1C3	0.579097	11.1504	1.58347e-07
	C1	AP1S1	0.286146	11.3199	0.000116218		C2	EIF5A	0.490346	11.3316	5.20189e-12		C3	BUB3	0.416057	11.2755	8.0878e-12		C4	NUDT1	0.526629	11.0222	0.0024107		C5	EIF4A2	0.572436	11.3105	7.60255e-10
	C1	ATP5F1	0.285033	11.3793	4.80671e-05		C2	MRPL4	0.484049	11.1588	5.35789e-09		C3	HMGN2	0.410656	11.3148	1.5166e-12		C4	SLBP	0.523553	11.0373	0.00250446		C5	CAMK2N1	0.571608	11.0291	1.36752e-06
	C1	CD44	0.280032	11.2231	0.00021458		C2	MRPS23	0.48355	11.1297	1.29006e-08		C3	UQCC3	0.401395	11.2609	6.64659e-10		C4	RBCK1	0.521278	11.3197	3.46464e-05		C5	AGPAT2	0.570614	11.1751	6.30003e-08
	C1	RPL34	0.275982	11.3817	1.45232e-05		C2	SNRPD1	0.483526	11.3657	9.84202e-13		C3	APOA1BP	0.399385	11.267	4.09698e-10		C4	PPP1R15A	0.518352	10.9939	0.00134365		C5	SMIM22	0.56924	11.3184	3.09773e-10
	C1	RPL37	0.268639	11.4065	8.55217e-06		C2	ARL6IP1	0.476958	11.2306	5.35932e-11		C3	TMEM106C	0.398559	11.1561	3.53165e-10		C4	INSIG1	0.518046	11.133	0.000248681		C5	COMMD6	0.562078	11.3658	3.92801e-10
	C1	PHGR1	0.268216	11.1542	0.000144331		C2	UQCC3	0.475483	11.2609	3.45335e-10		C3	HMGB1	0.397053	11.4717	1.21419e-13		C4	TMC5	0.517792	10.9465	0.00174461		C5	DDIT4	0.560434	11.1728	6.16667e-08
	C1	RPS28	0.26755	11.4427	5.84259e-06		C2	RAD21	0.474102	11.1027	5.21958e-09		C3	H2AFV	0.392913	11.3549	3.16516e-12		C4	PTTG1	0.514859	11.2276	0.000221986		C5	KLK1	0.560279	11.1251	3.13498e-07
	C1	EIF4A2	0.262701	11.3105	7.42836e-05		C2	H2AFZ	0.472996	11.5039	1.02255e-14		C3	BAX	0.384597	11.3109	3.22543e-10		C4	CDKN3	0.51349	11.2194	0.0003745		C5	HSD17B12	0.556267	11.2144	5.98909e-08
	C1	RPS27	0.261152	11.4424	1.15044e-05		C2	DCAF13	0.470339	11.1818	1.5733e-08		C3	GGH	0.382068	11.3589	1.47937e-11		C4	IDI1	0.510142	11.1724	0.000284801		C5	CCNI	0.554249	11.3472	1.57262e-09
	C1	RPL38	0.26101	11.414	2.25841e-05		C2	CACYBP	0.429742	11.3381	6.34915e-10		C3	SNRPA1	0.377068	11.2972	7.98328e-10		C4	SLC25A1	0.505717	11.0933	0.00127632		C5	EIF4B	0.546259	11.1272	7.24573e-07
	C1	RSL24D1	0.260878	11.3964	9.77595e-05		C2	HSPE1	0.428646	11.3851	2.7702e-10		C3	HPRT1	0.375889	11.2575	8.64445e-10		C4	SHMT2	0.501644	11.1355	0.00105384		C5	RP11-669N7.2	0.546259	11.2842	5.11814e-08
	C1	NBEAL1	0.258551	11.3583	6.77023e-05		C2	CKS1B	0.411457	11.3681	5.6343e-10		C3	CACYBP	0.36979	11.3381	4.16566e-10		C4	PHGDH	0.500707	11.0463	0.00293365		C5	IGBP1	0.541797	11.0919	2.64824e-06
	C1	RPL36A	0.251042	11.403	3.70433e-05		C2	MRPL12	0.411001	11.391	1.40236e-09		C3	CKS2	0.357099	11.3347	6.21197e-10		C4	GCHFR	0.498147	11.1491	0.00122377		C5	RPL36A	0.532781	11.403	5.2405e-10
	C1	COMMD6	0.246536	11.3658	0.000128424		C2	HNRNPA2B1	0.407913	11.4186	1.99648e-10		C3	TUBB	0.337051	11.4018	3.04302e-10		C4	PPARG	0.496039	11.024	0.00191722		C5	SERPINB1	0.532137	11.3164	7.72266e-08
	C1	RPS26	0.242217	11.4727	5.14575e-05		C2	SRSF2	0.402967	11.3469	2.58495e-09		C3	TMA7	-0.339627	11.4116	6.08146e-10		C4	H2AFV	0.495248	11.3549	0.00019916		C5	JUNB	0.525526	11.2801	3.43593e-08
	C1	RPL37A	0.238285	11.4619	7.20597e-05		C2	PSME2	0.398549	11.3999	3.99213e-09		C3	OST4	-0.35566	11.4296	2.97966e-11		C4	MAP1LC3B	0.492673	11.0954	0.00109182		C5	SNHG8	0.52386	11.3807	7.95341e-09
	C1	RPS21	0.22369	11.4789	0.000135501		C2	RPS27	-0.347918	11.4424	1.71732e-08		C3	UQCR11	-0.363953	11.45	4.85227e-12		C4	CLDN4	0.489993	11.2642	7.73416e-05		C5	RPS27	0.520283	11.4424	5.54073e-10
	C1	RPL36	0.219648	11.4924	0.00017792		C2	RPS29	-0.370559	11.3476	1.32996e-08		C3	LINC00493	-0.373519	11.2762	5.90801e-10		C4	DEK	0.488848	11.2765	0.000444245		C5	RPS28	0.516977	11.4427	5.64136e-10
	C1	RPL41	0.215057	11.4778	0.000221617		C2	COMMD6	-0.376458	11.3658	1.81137e-08		C3	RPS27L	-0.373805	11.2742	5.03381e-10		C4	FAM213A	0.488364	11.1428	0.000881388		C5	HLA-A	0.515841	11.2399	2.10156e-07
	C1	FDPS	-0.289606	11.3373	9.95247e-05		C2	RPL36A	-0.382474	11.403	1.63264e-09		C3	SLIRP	-0.380231	11.3674	5.59758e-11		C4	ADIRF	0.485371	10.9619	0.00539289		C5	RPL37	0.514892	11.4065	1.64868e-09
	C1	NDUFA6	-0.305514	11.2602	0.000135889		C2	TMEM141	-0.396214	11.2768	1.01778e-08		C3	ATP5E	-0.383974	11.4724	2.21642e-13		C4	DDIT4	0.478755	11.1728	0.000551576		C5	MTRNR2L8	0.506649	11.1448	2.82423e-06
	C1	HN1	-0.306139	11.3809	6.54081e-05		C2	RPL34	-0.402284	11.3817	1.28149e-09		C3	UBL5	-0.386524	11.3949	2.37988e-12		C4	KLF6	0.477191	11.1608	0.000348832		C5	S100A4	0.505702	11.2081	1.27964e-06
	C1	COX17	-0.315362	11.1887	0.000127719		C2	HLA-B	-0.404426	11.2649	1.42976e-08		C3	MIF	-0.413288	11.3807	1.25407e-14		C4	BUB3	0.461755	11.2755	0.00119569		C5	QPRT	0.499272	11.2003	2.67651e-06
	C1	GGH	-0.315443	11.3589	0.000101699		C2	SQSTM1	-0.405708	11.2862	1.16537e-08		C3	NDUFA1	-0.415705	11.4247	6.77213e-15		C4	FAM162A	0.460839	11.2804	0.000292755		C5	NBEAL1	0.495401	11.3583	5.85939e-08
	C1	PLP2	-0.32761	11.3555	1.61342e-05		C2	ANXA4	-0.415798	11.3018	6.35188e-09		C3	CMPK1	-0.420725	11.114	1.18583e-09		C4	TXNIP	0.455652	11.0059	0.00330519		C5	RPL34	0.489787	11.3817	4.9501e-08
	C1	NUCKS1	-0.329561	11.3745	3.53374e-05		C2	FAM162A	-0.418377	11.2804	2.06985e-09		C3	TMEM141	-0.421233	11.2768	1.73282e-13		C4	CAMTA1	0.455464	11.1128	0.00304469		C5	RPL39	0.478941	11.2697	7.4452e-07
	C1	PGAM1	-0.332009	11.3882	3.42387e-06		C2	RBCK1	-0.429974	11.3197	7.29894e-10		C3	BTG1	-0.421894	11.2062	2.94905e-12		C4	RHEB	0.450264	11.3108	0.000743595		C5	RPL41	0.478513	11.4778	5.73918e-09
	C1	TUBA1C	-0.341015	11.3615	6.89042e-06		C2	HSD17B12	-0.436636	11.2144	1.13366e-08		C3	FOXP1	-0.422645	11.2815	2.21098e-12		C4	NDUFA6	0.450259	11.2602	0.0010375		C5	RPL38	0.476495	11.414	4.30073e-08
	C1	CNIH4	-0.347679	11.1067	0.000139549		C2	CCNI	-0.446979	11.3472	6.81229e-11		C3	HLA-B	-0.42455	11.2649	8.53961e-13		C4	CKB	0.450114	11.1528	0.00172618		C5	FAM162A	0.475981	11.2804	6.59867e-07
	C1	CISD2	-0.351698	11.2381	1.84566e-05		C2	PGK1	-0.45024	11.2694	1.90218e-10		C3	COX20	-0.425185	11.1108	2.53299e-10		C4	PGAM1	0.449373	11.3882	0.000252338		C5	LINC00493	0.475446	11.2762	1.38195e-06
	C1	DUT	-0.352447	11.2733	1.40559e-05		C2	MGST3	-0.453915	11.3082	2.42003e-10		C3	SEC61G	-0.427121	11.2642	3.08461e-13		C4	TUBB	0.446619	11.4018	0.000481334		C5	NPC2	0.470761	11.3986	1.70423e-07
	C1	SLC3A2	-0.355989	11.0777	0.000233598		C2	SNHG8	-0.457685	11.3807	1.94492e-11		C3	RPL34	-0.429879	11.3817	1.04749e-14		C4	MTRNR2L10	0.445103	11.0766	0.00374955		C5	PERP	0.434827	11.4089	2.73101e-06
	C1	GNB2	-0.362141	11.1895	1.57837e-05		C2	CD44	-0.462292	11.2231	6.10153e-09		C3	NEAT1	-0.44258	11.1065	9.52715e-11		C4	RBX1	0.444042	11.2319	0.00129176		C5	RPL37A	0.416189	11.4619	1.01474e-06
	C1	PLIN2	-0.36592	11.1846	1.39854e-05		C2	CD24	-0.464518	11.1729	3.88721e-09		C3	C4orf48	-0.443922	11.2283	1.7668e-12		C4	ELF3	0.43338	11.2797	0.000502107		C5	RPS21	0.413619	11.4789	6.7857e-07
	C1	HMGB3	-0.369966	11.1802	0.00018782		C2	GLTSCR2	-0.472505	11.2422	5.09521e-10		C3	EIF4A2	-0.448508	11.3105	1.38343e-14		C4	PET100	0.430652	11.1079	0.00352235		C5	RPL36	0.400909	11.4924	1.43085e-06
	C1	SIVA1	-0.380116	11.3584	2.27469e-06		C2	S100A14	-0.472677	11.2807	2.32399e-10		C3	KTN1	-0.450632	11.219	6.0722e-13		C4	COX17	0.428594	11.1887	0.00252619		C5	LSM3	-0.56613	11.3099	2.35899e-06
	C1	EBP	-0.380583	11.3961	1.58459e-07		C2	IER2	-0.472681	11.3367	4.69722e-12		C3	CDX2	-0.450797	11.0422	1.15275e-09		C4	YWHAH	0.426425	11.2812	0.00207845		C5	STRA13	-0.567445	11.3568	1.14202e-06
	C1	RPA3	-0.386273	11.248	4.0607e-06		C2	CARHSP1	-0.487539	11.2202	6.97707e-11		C3	NBEAL1	-0.451093	11.3583	1.88953e-15		C4	IER2	0.426241	11.3367	0.000615664		C5	PSME2	-0.578238	11.3999	8.45424e-07
	C1	ACAT2	-0.394571	11.3113	6.41837e-07		C2	C14orf1	-0.495217	11.2453	2.59727e-11		C3	COX7C	-0.453794	11.4918	3.49171e-19		C4	PLP2	0.424804	11.3555	0.00105846		C5	RPA3	-0.579818	11.248	2.24198e-06
	C1	MEA1	-0.407009	11.0066	0.000163861		C2	TRIB3	-0.496812	11.0674	7.98283e-09		C3	CAMK2N1	-0.455013	11.0291	5.93589e-10		C4	MIF	0.422561	11.3807	0.000381158		C5	GGH	-0.621677	11.3589	1.64602e-07
	C1	RBCK1	-0.413896	11.3197	3.35708e-08		C2	QPRT	-0.499001	11.2003	3.01987e-10		C3	ETS2	-0.45683	11.2005	1.52678e-12		C4	KLK1	0.42082	11.1251	0.00421263		C5	NME1	-0.647577	11.3894	1.14541e-07
	C1	FHL2	-0.420283	11.0498	1.02724e-05		C2	CYSTM1	-0.509738	11.2007	6.80077e-11		C3	EIF4B	-0.461149	11.1272	2.92063e-11		C4	COX20	0.419537	11.1108	0.00481236		C5	SRSF2	-0.652022	11.3469	4.46727e-08
	C1	RHEB	-0.421104	11.3108	1.03887e-07		C2	PSAP	-0.512462	11.04	9.2571e-09		C3	HLA-A	-0.461434	11.2399	5.99687e-14		C4	JUNB	0.418985	11.2801	0.00105355		C5	SNRPB	-0.659519	11.4666	1.28809e-09
	C1	CEBPB	-0.433036	11.1812	5.35664e-07		C2	AKR1C3	-0.513523	11.1504	8.89531e-10		C3	COMMD6	-0.461935	11.3658	2.91529e-16		C4	SNX5	0.41837	11.2031	0.00420051		C5	PA2G4	-0.673063	11.4222	5.44237e-09
	C1	BUB3	-0.438999	11.2755	2.11547e-06		C2	MTRNR2L12	-0.514997	11.1276	1.2068e-10		C3	TOMM7	-0.468355	11.4335	1.4361e-18		C4	FOS	0.417272	11.2595	0.000948233		C5	HNRNPD	-0.676696	11.2095	9.18905e-07
	C1	SLC25A1	-0.440377	11.0933	2.24658e-06		C2	EIF4A2	-0.517658	11.3105	1.85757e-13		C3	GPI	-0.47093	11.0491	3.01033e-11		C4	CEBPB	0.415852	11.1812	0.00467329		C5	HNRNPA2B1	-0.695342	11.4186	9.6566e-10
	C1	NUDT1	-0.4411	11.0222	6.56524e-05		C2	FAM177A1	-0.525376	11.0648	5.81272e-09		C3	MCL1	-0.471506	11.0266	1.91649e-10		C4	MTRNR2L12	0.413596	11.1276	0.00383479		C5	HNRNPM	-0.701014	11.1651	1.15672e-06
	C1	AGPAT2	-0.44297	11.1751	1.5395e-07		C2	NPC2	-0.528733	11.3986	2.22944e-15		C3	TAF1D	-0.472205	11.1015	4.2198e-11		C4	SEC61G	0.411426	11.2642	0.00153492		C5	HPRT1	-0.704587	11.2575	5.56655e-08
	C1	H2AFZ	-0.44304	11.5039	1.21495e-08		C2	MCL1	-0.530797	11.0266	3.45096e-09		C3	JUND	-0.475929	11.0213	5.81268e-11		C4	AGPAT2	0.399724	11.1751	0.00500784		C5	HMGB3	-0.732529	11.1802	2.68223e-07
	C1	MIS18A	-0.445851	10.9788	0.000135089		C2	CEACAM6	-0.537428	10.9871	1.42028e-08		C3	SYF2	-0.477009	11.0807	5.66434e-11		C4	ATF4	0.395057	11.2669	0.00284101		C5	CKS2	-0.735452	11.3347	3.43909e-09
	C1	DHCR7	-0.448192	10.9721	2.17054e-05		C2	IRF2BP2	-0.547294	11.0019	6.43228e-09		C3	JUN	-0.486891	11.2348	8.03696e-16		C4	TMEM258	0.392867	11.3897	0.000857533		C5	HSP90AA1	-0.7359	11.3852	2.2605e-09
	C1	NT5C3A	-0.471396	11.047	9.55552e-07		C2	PHGR1	-0.555741	11.1542	1.28281e-12		C3	TMEM258	-0.491872	11.3897	3.94766e-20		C4	CKS2	0.387299	11.3347	0.00463283		C5	RBBP7	-0.745257	11.0836	1.39473e-06
	C1	H2AFV	-0.474879	11.3549	1.37542e-08		C2	INSIG1	-0.557925	11.133	3.28514e-12		C3	RPL37A	-0.493572	11.4619	3.99333e-21		C4	PLK1	0.38025	10.9245	0.000844219		C5	NOP56	-0.745335	11.2466	1.43102e-08
	C1	KRT20	-0.475783	10.9483	0.000164577		C2	CAMK2N1	-0.57197	11.0291	1.68698e-10		C3	TMEM59	-0.497952	11.2106	2.02278e-15		C4	EBP	0.369754	11.3961	0.00309458		C5	SIVA1	-0.746309	11.3584	2.99422e-10
	C1	ZDHHC12	-0.478851	11.097	5.18775e-07		C2	CDH17	-0.572098	10.9934	1.47741e-09		C3	RPL39	-0.500999	11.2697	4.38563e-17		C4	CENPA	0.220944	10.9577	0.00226499		C5	SRM	-0.75742	11.2558	3.84317e-07
	C1	PGK1	-0.479401	11.2694	3.37054e-10		C2	ZNF581	-0.579243	11.0108	1.57727e-08		C3	PPP1R15A	-0.504616	10.9939	3.14795e-11		C4	C1QBP	-0.450487	11.4191	0.00256757		C5	C9orf142	-0.763113	11.0649	8.77559e-07
	C1	CENPV	-0.483329	11.1309	2.1361e-06		C2	PYCARD	-0.58532	11.0737	2.34046e-10		C3	RPS26	-0.513957	11.4727	9.13838e-23		C4	MRPL15	-0.450643	11.3262	0.00427515		C5	COPRS	-0.768432	11.1592	5.5754e-07
	C1	TFDP1	-0.495139	11.0161	2.2912e-05		C2	JUNB	-0.589889	11.2801	1.46431e-16		C3	RPL22L1	-0.514412	11.0659	3.94895e-12		C4	NME1	-0.451852	11.3894	0.00390865		C5	H2AFV	-0.782933	11.3549	1.42163e-10
	C1	CKLF	-0.498028	11.2048	7.37776e-09		C2	C6orf48	-0.609005	11.1341	3.47496e-13		C3	SLC16A3	-0.51518	10.9786	2.69961e-11		C4	ZC3H15	-0.456697	11.3265	0.00366622		C5	NXT1	-0.79522	11.1676	3.4088e-08
	C1	SLC16A3	-0.520957	10.9786	4.17009e-07		C2	SCD	-0.611995	11.1443	3.51964e-14		C3	NR4A1	-0.518216	11.0412	2.48906e-12		C4	ATP5A1	-0.469495	11.2814	0.00426178		C5	LYAR	-0.799969	11.1545	8.68434e-07
	C1	PPP1R14A	-0.521907	10.9836	8.4883e-07		C2	PLIN2	-0.614649	11.1846	1.18596e-14		C3	ELF3	-0.521959	11.2797	1.20587e-19		C4	TMEM261	-0.474997	11.2221	0.00464165		C5	SRA1	-0.835226	11.0214	4.46058e-07
	C1	YWHAH	-0.52416	11.2812	3.15902e-10		C2	PSPH	-0.619363	11.1041	8.14137e-14		C3	TNNC2	-0.521963	11.0164	1.08501e-11		C4	ASCL2	-0.477805	11.3245	0.00204321		C5	POLR3K	-0.841706	11.0822	2.28157e-07
	C1	DEK	-0.525688	11.2765	9.40013e-10		C2	PDE4C	-0.620744	10.9568	4.79298e-10		C3	RPL36	-0.526167	11.4924	7.39194e-25		C4	MRPL41	-0.479957	11.2591	0.00376302		C5	MAGOHB	-0.850753	11.0214	2.06069e-07
	C1	CARHSP1	-0.52736	11.2202	6.6544e-11		C2	ELF3	-0.62858	11.2797	4.30647e-19		C3	ROMO1	-0.526619	11.3569	3.56776e-21		C4	EIF3G	-0.480821	11.2418	0.00334459		C5	SNRPD1	-0.872618	11.3657	1.95167e-12
	C1	TRIB3	-0.527867	11.0674	1.352e-08		C2	S100P	-0.633697	10.9938	3.85468e-12		C3	TMEM256	-0.541396	11.0377	1.08233e-12		C4	FAM195A	-0.486586	11.2841	0.00261666		C5	TFDP1	-0.881182	11.0161	8.92805e-08
	C1	TUBB	-0.548257	11.4018	2.74256e-12		C2	PPARG	-0.635943	11.024	2.59461e-12		C3	CD74	-0.543163	10.9902	8.93044e-11		C4	MRPS12	-0.488362	11.2874	0.0027079		C5	BCL2L12	-0.896543	11.0559	9.44145e-08
	C1	MZT1	-0.567623	11.0121	1.12638e-06		C2	ZFP36	-0.641127	11.0845	8.57362e-14		C3	MTRNR2L12	-0.544523	11.1276	1.95715e-16		C4	ISCU	-0.495335	11.271	0.00288979		C5	CSE1L	-0.921673	11.014	3.21663e-08
	C1	EXOSC8	-0.575872	11.1325	1.05325e-08		C2	CLDN4	-0.641538	11.2642	1.15999e-19		C3	ALDOC	-0.546352	10.9523	1.01549e-11		C4	STRAP	-0.497869	11.3033	0.00236657		C5	SRSF7	-0.923694	11.3301	1.46464e-12
	C1	PSPH	-0.579477	11.1041	8.34401e-11		C2	PPP1R15A	-0.648638	10.9939	2.88852e-12		C3	NDUFA3	-0.553438	11.2681	1.72762e-19		C4	REXO2	-0.497922	11.1756	0.00525179		C5	CKS1B	-0.936128	11.3681	1.04329e-13
	C1	RAD21	-0.585882	11.1027	1.57407e-08		C2	DDIT4	-0.649667	11.1728	1.32454e-16		C3	C10orf99	-0.553627	10.9088	2.60156e-10		C4	DKC1	-0.49794	11.2222	0.00441384		C5	ALYREF	-0.941926	10.9846	5.11359e-08
	C1	CENPH	-0.588088	11.018	1.35094e-06		C2	HERPUD1	-0.664858	11.0537	7.46479e-14		C3	EGR1	-0.555645	11.1664	7.88264e-19		C4	NAA10	-0.502936	11.436	0.000639141		C5	HMGB1	-0.956696	11.4717	2.18665e-16
	C1	CKS2	-0.592972	11.3347	7.59231e-12		C2	GADD45A	-0.667009	10.9625	4.95225e-12		C3	HMGCS1	-0.560215	11.0032	4.20075e-14		C4	C20orf27	-0.519544	11.3203	0.00124885		C5	BUB3	-0.978372	11.2755	4.03913e-13
	C1	TUBA4A	-0.601453	11.189	1.16836e-09		C2	IFI27	-0.669284	11.1517	4.85948e-17		C3	C4orf3	-0.562584	11.2059	1.81212e-20		C4	SSB	-0.525258	11.312	0.00132216		C5	GAL	-0.989731	11.1523	2.78883e-09
	C1	HILPDA	-0.605745	10.9777	5.28127e-09		C2	TXNIP	-0.674547	11.0059	2.0373e-13		C3	RPS21	-0.566226	11.4789	3.1832e-28		C4	PDCD2	-0.528772	11.2233	0.00228643		C5	FABP5	-0.995804	11.3714	3.98924e-14
	C1	MCM7	-0.613069	11.0523	2.94023e-07		C2	JUND	-0.677838	11.0213	3.40603e-14		C3	FXYD3	-0.582772	11.0386	5.14816e-16		C4	MRPL12	-0.534884	11.391	0.000451718		C5	H2AFZ	-1.03153	11.5039	3.78566e-19
	C1	TUBB4B	-0.614413	11.3409	2.88095e-13		C2	FOS	-0.681888	11.2595	2.72387e-21		C3	RPL38	-0.583723	11.414	1.48765e-26		C4	NTHL1	-0.53514	11.1688	0.00229767		C5	CENPH	-1.05037	11.018	4.65186e-10
	C1	RNASEH2A	-0.614661	11.0275	2.70071e-06		C2	JUN	-0.681989	11.2348	4.50663e-20		C3	TRIB1	-0.584664	10.9807	2.36698e-13		C4	TSTA3	-0.535963	11.1266	0.0053351		C5	SNRNP25	-1.08014	11.0574	3.3413e-10
	C1	VRK1	-0.620531	10.9782	8.34846e-05		C2	PRSS3	-0.691281	11.1405	3.69437e-15		C3	FOS	-0.58938	11.2595	1.61994e-23		C4	METTL5	-0.537985	11.3177	0.000766906		C5	MCM7	-1.08611	11.0523	6.22296e-11
	C1	SLC2A1	-0.624567	10.9349	6.63316e-08		C2	GPR160	-0.703162	11.0543	1.11956e-14		C3	RPL41	-0.597465	11.4778	2.53732e-31		C4	LCN2	-0.560479	11.0281	0.0053151		C5	PARP1	-1.10682	11.0466	1.40966e-10
	C1	FABP1	-0.630153	11.0588	2.03657e-11		C2	EGR1	-0.713105	11.1664	2.7938e-20		C3	RPS27	-0.60195	11.4424	5.5143e-30		C4	MRPS23	-0.561188	11.1297	0.0037279		C5	DDX39A	-1.16098	11.0999	2.50572e-12
	C1	PCNA	-0.631661	11.1754	1.81684e-08		C2	NR4A1	-0.718416	11.0412	1.73756e-15		C3	TMC5	-0.604296	10.9465	1.2823e-13		C4	NDUFAF2	-0.566418	11.1029	0.0042858		C5	STMN1	-1.17303	11.3207	1.66771e-18
	C1	TMEM106C	-0.637593	11.1561	4.10187e-11		C2	SMIM24	-0.718523	10.9601	3.15827e-12		C3	GDF15	-0.606445	11.0944	1.92665e-19		C4	EBNA1BP2	-0.57195	11.1303	0.00302583		C5	UBE2S	-1.19118	11.3175	3.93142e-17
	C1	STMN1	-0.639763	11.3207	3.87073e-12		C2	HMGCS2	-0.721641	11.0291	8.97432e-15		C3	HMGCS2	-0.612127	11.0291	2.12538e-15		C4	EIF4E	-0.578152	11.2212	0.00160352		C5	GMNN	-1.20331	11.0001	1.12712e-11
	C1	HMGN2	-0.641974	11.3148	9.58902e-12		C2	BTG1	-0.728648	11.2062	3.73504e-22		C3	CLDN4	-0.615127	11.2642	3.68808e-26		C4	CCT3	-0.579591	11.4023	0.000119294		C5	RANBP1	-1.2144	11.4629	1.23565e-22
	C1	PSAT1	-0.65342	11.0252	1.46369e-08		C2	TRIB1	-0.729656	10.9807	4.55114e-14		C3	RPL36A	-0.617616	11.403	3.93421e-30		C4	ZNF593	-0.58134	11.1655	0.00118863		C5	CDCA3	-1.22128	10.9477	2.37622e-08
	C1	DTYMK	-0.680969	11.254	4.58159e-10		C2	IFI27L2	-0.747561	10.9685	8.6869e-14		C3	ZFP36	-0.620144	11.0845	3.43077e-18		C4	HDDC2	-0.585129	11.1034	0.00240597		C5	WDR34	-1.23961	11.0477	1.71122e-12
	C1	ARL6IP1	-0.728731	11.2306	3.87905e-15		C2	TMEM59	-0.748801	11.2106	3.00776e-22		C3	S100P	-0.622597	10.9938	6.99428e-17		C4	C12orf10	-0.586248	11.0259	0.00382306		C5	RNASEH2A	-1.25066	11.0275	6.72668e-13
	C1	CKS1B	-0.73108	11.3681	6.48886e-17		C2	CDKN2A	-0.766017	10.976	1.63398e-11		C3	MT-ND3	-0.629421	11.308	2.49315e-27		C4	FABP6	-0.609917	11.1079	0.00115645		C5	HMGN2	-1.27933	11.3148	5.80364e-21
	C1	HIST1H4C	-0.7351	11.0959	1.46851e-13		C2	GRN	-0.769705	10.9974	4.61382e-15		C3	NDUFB1	-0.640387	11.1824	4.40545e-23		C4	ISOC2	-0.61053	11.2137	0.000519789		C5	CENPM	-1.28869	11.0202	4.1944e-12
	C1	KPNA2	-0.735455	11.1295	7.02809e-08		C2	MUC13	-0.771617	10.9676	9.43663e-16		C3	ATP5I	-0.642043	11.3051	7.75464e-28		C4	COA6	-0.611996	11.0413	0.0034529		C5	KPNA2	-1.34481	11.1295	4.42868e-14
	C1	UBE2S	-0.7379	11.3175	1.25057e-13		C2	C19orf33	-0.777751	10.9867	2.06449e-16		C3	SMIM22	-0.642885	11.3184	2.74079e-29		C4	NME3	-0.620539	11.0156	0.00317623		C5	TPX2	-1.35974	10.9493	9.34654e-11
	C1	TUBA1B	-0.742574	11.4474	2.62683e-16		C2	KLF6	-0.77782	11.1608	3.49673e-23		C3	PET100	-0.654824	11.1079	1.50766e-21		C4	MRPL4	-0.633442	11.1588	0.00083464		C5	AURKA	-1.36051	10.9694	1.50525e-11
	C1	CENPN	-0.754808	11.0635	4.03506e-07		C2	KLK1	-0.799069	11.1251	4.41441e-21		C3	CXCL2	-0.65602	10.9042	2.65851e-14		C4	RPIA	-0.634305	11.1212	0.00155978		C5	VRK1	-1.37036	10.9782	2.15986e-13
	C1	MAD2L1	-0.783164	11.1844	5.79154e-09		C2	C4orf3	-0.812591	11.2059	3.91854e-27		C3	CYBA	-0.660284	11.23	1.8258e-25		C4	CPVL	-0.642006	10.9827	0.00414634		C5	PCNA	-1.39409	11.1754	3.60593e-19
	C1	KIAA0101	-0.785751	11.2581	7.24654e-10		C2	HILPDA	-0.817974	10.9777	1.68048e-17		C3	RPS28	-0.671022	11.4427	8.84694e-37		C4	ATIC	-0.644551	11.0841	0.0014585		C5	TUBA1B	-1.43118	11.4474	6.78555e-28
	C1	CCNB2	-0.853053	11.0464	3.08032e-06		C2	BTG2	-0.827282	10.9989	4.82754e-18		C3	C2orf82	-0.684418	11.0406	9.09508e-18		C4	RPL7L1	-0.662247	10.9956	0.002428		C5	DTYMK	-1.43602	11.254	4.16212e-21
	C1	PTTG1	-0.85974	11.2276	2.07293e-08		C2	TSPAN1	-0.844984	10.9627	7.21038e-18		C3	SOD3	-0.698619	10.8973	1.72064e-13		C4	TMEM243	-0.66497	11.0386	0.00137351		C5	PLK1	-1.44805	10.9245	4.9016e-11
	C1	AURKA	-0.8638	10.9694	2.46377e-06		C2	NT5C3A	-0.847545	11.047	5.7428e-21		C3	IFI27	-0.698883	11.1517	6.163e-26		C4	ESF1	-0.67604	10.9746	0.00230289		C5	UBE2T	-1.48594	11.1315	1.42085e-17
	C1	CCNB1	-0.890387	11.141	1.67183e-08		C2	TMC5	-0.848921	10.9465	1.47273e-17		C3	RPL37	-0.702507	11.4065	3.94779e-38		C4	DCAF13	-0.678202	11.1818	0.000381391		C5	CDC20	-1.48637	10.9577	8.68535e-13
	C1	CDKN3	-0.89945	11.2194	5.76339e-11		C2	PDZK1IP1	-0.854179	10.9286	4.43809e-16		C3	CD24	-0.713233	11.1729	4.92736e-26		C4	SYNGR2	-0.678251	11.1366	0.000202695		C5	GINS2	-1.51047	10.9822	1.86098e-15
	C1	CENPW	-0.911982	11.1027	3.19336e-11		C2	TMEM45B	-0.856355	10.9687	6.25653e-17		C3	MUC13	-0.725959	10.9676	3.07703e-20		C4	PTGES2	-0.680686	11.1032	0.000956686		C5	TYMS	-1.51483	10.9768	2.04061e-14
	C1	WDR34	-0.930912	11.0477	8.87931e-13		C2	PPP1R14A	-0.892636	10.9836	1.185e-19		C3	PIGR	-0.726912	11.1424	6.98944e-26		C4	TESC	-0.68079	11.385	2.37001e-05		C5	CENPW	-1.52508	11.1027	5.18716e-18
	C1	CDC20	-0.957476	10.9577	3.77817e-05		C2	CA9	-0.902998	10.9373	9.64051e-20		C3	BTG2	-0.742216	10.9989	5.77531e-21		C4	EXOSC7	-0.691679	11.0562	0.000867077		C5	CENPN	-1.52546	11.0635	5.33732e-17
	C1	TYMS	-1.02907	10.9768	1.4067e-08		C2	ALDOC	-0.916415	10.9523	9.86198e-21		C3	TSPAN1	-0.746564	10.9627	2.24114e-20		C4	CCDC85B	-0.699838	11.322	1.91986e-05		C5	CENPA	-1.54559	10.9577	2.3454e-11
	C1	CENPM	-1.03468	11.0202	3.3774e-13		C2	ID1	-0.935833	11.0163	1.94229e-19		C3	SOX4	-0.747048	10.958	1.95777e-19		C4	MRPL19	-0.707195	11.1133	0.000465723		C5	CCNB1	-1.54703	11.141	5.26881e-16
	C1	ZWINT	-1.03641	11.0221	1.00483e-09		C2	SLC16A3	-0.939014	10.9786	3.44412e-23		C3	NDRG1	-0.75174	10.9362	7.06844e-14		C4	AK1	-0.714399	11.1748	0.000344712		C5	CCNA2	-1.60081	10.9477	1.08465e-12
	C1	BIRC5	-1.06451	11.1576	6.02169e-05		C2	PCK1	-0.965132	10.8745	7.32795e-18		C3	KLF6	-0.764146	11.1608	2.69387e-32		C4	AHSA1	-0.71497	11.074	0.000435611		C5	ZWINT	-1.63717	11.0221	1.17655e-17
	C1	UBE2T	-1.0669	11.1315	1.01648e-15		C2	FHL2	-0.966442	11.0498	1.8341e-27		C3	DMKN	-0.771027	10.9642	1.92344e-16		C4	NDUFAF4	-0.726163	11.0146	0.00123869		C5	TK1	-1.63902	11.0531	4.57928e-19
	C1	TK1	-1.10339	11.0531	3.08162e-13		C2	FABP1	-0.977477	11.0588	1.03086e-28		C3	CA9	-0.794139	10.9373	6.87708e-23		C4	PAK1IP1	-0.738712	10.9541	0.00233117		C5	NUSAP1	-1.64546	10.9381	6.62666e-13
	C1	SMC4	-1.11293	11.1103	7.6438e-14		C2	SOX4	-0.994798	10.958	4.861e-23		C3	CXCL3	-0.800985	10.931	4.30922e-19		C4	LYAR	-0.738929	11.1545	0.000407815		C5	CCNB2	-1.64879	11.0464	2.33966e-17
	C1	PLK1	-1.20387	10.9245	2.167e-05		C2	DUSP1	-1.01961	10.9306	6.84386e-24		C3	PCK1	-0.804207	10.8745	8.47258e-18		C4	NPM3	-0.745696	11.2724	1.52357e-05		C5	SMC4	-1.64971	11.1103	1.51538e-19
	C1	TPX2	-1.22476	10.9493	6.59965e-12		C2	PRAP1	-1.06304	11.1434	5.10669e-37		C3	PHGR1	-0.814829	11.1542	1.07494e-34		C4	MYC	-0.74819	11.3011	4.41861e-06		C5	MAD2L1	-1.72769	11.1844	3.30309e-24
	C1	CENPA	-1.34611	10.9577	9.73756e-05		C2	FXYD3	-1.07584	11.0386	2.34758e-33		C3	EDN1	-0.820788	10.9117	9.11713e-18		C4	DCUN1D5	-0.832231	11.1106	4.8793e-05		C5	CDKN3	-1.75679	11.2194	2.29955e-24
	C1	CDCA3	-1.34781	10.9477	2.6077e-16		C2	ATF3	-1.09907	10.9741	1.06569e-29		C3	TXNIP	-0.826109	11.0059	2.29864e-27		C4	DUSP2	-0.873102	10.9645	0.000113856		C5	TOP2A	-1.84058	11.0396	3.59155e-17
	C1	CCNA2	-1.37757	10.9477	3.92003e-06		C2	GDF15	-1.10181	11.0944	6.28854e-39		C3	PDZK1IP1	-0.847942	10.9286	3.28785e-22		C4	NOP16	-0.877341	11.0869	3.00708e-05		C5	KIAA0101	-1.94244	11.2581	2.67773e-33
	C1	NUSAP1	-1.45858	10.9381	1.27216e-06		C2	NEAT1	-1.14506	11.1065	8.81544e-41		C3	C19orf33	-0.858739	10.9867	5.16605e-28		C4	SRM	-0.878537	11.2558	5.1674e-06		C5	PTTG1	-1.97438	11.2276	6.66376e-29
	C1	TOP2A	-1.49814	11.0396	6.42743e-08		C2	KRT19	-1.14876	11.2201	2.46912e-46		C3	TFF3	-0.865336	10.9585	5.18838e-26		C4	ADSL	-0.895887	11.0457	4.32599e-05		C5	RRM2	-2.00266	11.0545	2.12041e-21
	C1	HMGB2	-1.6332	11.2874	7.5234e-11		C2	SLC2A1	-1.18552	10.9349	3.98804e-30		C3	DUSP1	-0.880495	10.9306	1.64567e-26		C4	OLFM4	-0.986968	10.9197	3.79226e-05		C5	BIRC5	-2.27726	11.1576	7.81873e-32
	C1	RRM2	-1.64174	11.0545	5.06015e-12		C2	KRT20	-1.42186	10.9483	1.43264e-40		C3	SPINK1	-0.884403	10.997	2.89473e-24		C4	CCND1	-0.990422	11.0671	2.49242e-06		C5	CDK1	-2.3749	11.1979	2.91102e-29
	C1	CDK1	-1.92196	11.1979	1.79076e-11		C2	TFF3	-1.42643	10.9585	1.29365e-46		C3	RPS29	-0.892488	11.3476	3.63977e-55		C4	RRS1	-1.13385	10.9707	7.8655e-06		C5	UBE2C	-2.4204	11.1969	2.37926e-24
	C1	UBE2C	-2.12611	11.1969	5.49005e-06		C2	NDRG1	-1.86438	10.9362	1.69705e-69		C3	ATF3	-0.975831	10.9741	9.74266e-35		C4	CLDN2	-1.688	11.0783	1.17346e-10		C5	HMGB2	-2.55247	11.2874	5.35359e-40
