# Supplementary material for: Comparative Analysis of Patient-Matched PDOs Revealed a Reduction in OLFM4-Associated Clusters in Metastatic Lesions in Colorectal Cancer
Source: Stem Cell Reports. 2021 Mar 11;16(4):954–67. doi: 10.1016/j.stemcr.2021.02.012 (PMC8072036; doi:10.1016/j.stemcr.2021.02.012)
Supplement: Table S7. Oligonucleotides Used in This Study [file mmc8.xlsx]

## Sheet: Table S9
Table S7. Oligonucleotides used in this study.
oligonucleotide ID	purpose	sequence
hOLFM4-gRNA11S	genome editing (sgRNA)	CCC gCCACTTACTTAGATATCTGC
hOLFM4-gRNA11AS	genome editing (sgRNA)	AAAC GCAGATATCTAAGTAAGTGGc
hOLFM4-DONOR11-5S	genome editing (DONOR vector)	CCGG CCTGCAGATATCTAAGTAAGTGG
hOLFM4-DONOR11-5AS	genome editing (DONOR vector)	GGCC CCACTTACTTAGATATCTGCAGG
hOLFM4-DONOR11-3S	genome editing (DONOR vector)	CCTGCAGATATCTAAGTAAGTGG
hOLFM4-DONOR11-3AS	genome editing (DONOR vector)	CTAG CCACTTACTTAGATATCTGCAGG AT
hOLFM4-F6	genome editing (Souther blot probe)	CATGGTGGTGTGGTGAACATCAGC
hOLFM4-R7	genome editing (Souther blot probe)	GCCCTCTTTCCCTGTGTTTGTGTC
EGFP-F1	genome editing (Souther blot probe)	GGCGATGCCACCTACGGCAAGCTG
EGFP-R1	genome editing (Souther blot probe)	CTGCTGGTAGTGGTCGGCGAGCTG
